# Supplementary material for: Human lifespan records are not remarkable but their durations are
Source: PLoS One. 2019 Mar 14;14(3):e0212345. doi: 10.1371/journal.pone.0212345 (PMC6417653; doi:10.1371/journal.pone.0212345)
Supplement: S1 Dataset — (XLSX) [file pone.0212345.s003.xlsx]

## Sheet: With_Pending
Name	Born	Died	Sex
Jeanne Calment	Feb. 21, 1875	Aug. 4, 1997	F
Sarah Knauss	Sept. 24, 1880	Dec. 30, 1999	F
Marie-Louise Meilleur	Aug. 29, 1880	Apr. 16, 1998	F
Misao Okawa	Mar. 5, 1898	Apr. 1, 2015	F
Maria Capovilla	Sept. 14, 1889	Aug. 27, 2006	F
Susannah Mushatt Jones	July 6, 1899	May 12, 2016	F
Gertrude Weaver	July 4, 1898	Apr. 6, 2015	F
Tane Ikai	Jan. 18, 1879	July 12, 1995	F
Elizabeth Bolden	Aug. 15, 1890	Dec. 11, 2006	F
Besse Cooper	Aug. 26, 1896	Dec. 4, 2012	F
Jiroemon Kimura	Apr. 19, 1897	June 12, 2013	M
Jeralean Talley	May 23, 1899	June 17, 2015	F
Maggie Barnes	Mar. 6, 1882	Jan. 19, 1998	F												2070
Dina Manfredini	Apr. 4, 1897	Dec. 17, 2012	F												-40
Christian Mortensen	Aug. 16, 1882	Apr. 25, 1998	M												-86
Charlotte Hughes	Aug. 1, 1877	Mar. 17, 1993	F
Edna Parker	Apr. 20, 1893	Nov. 26, 2008	F
Mary Ann Rhodes	Aug. 12, 1882	Mar. 3, 1998	F
Anonymous	Mar. 15, 1900	Sept. 27, 2015	F
Margaret Skeete	Oct. 27, 1878	May 7, 1994	F
Bernice Madigan	July 24, 1899	Jan. 3, 2015	F
Gertrude Baines	Apr. 6, 1894	Sept. 11, 2009	F
Emiliano Mercado del Toro	Aug. 21, 1891	Jan. 24, 2007	M
Bettie Wilson	Sept. 13, 1890	Feb. 13, 2006	F
Julie Winnifred Bertrand	Sept. 16, 1891	Jan. 18, 2007	F
Maria de Jesus	Sept. 10, 1893	Jan. 2, 2009	F
Susie Gibson	Oct. 31, 1890	Feb. 16, 2006	F
Augusta Holtz	Aug. 3, 1871	Oct. 21, 1986	F
Hendrikje van Andel-Schipper	June 29, 1890	Aug. 30, 2005	F
Maud Farris-Luse	Jan. 21, 1887	Mar. 18, 2002	F
Marie Brémont	Apr. 25, 1886	June 6, 2001	F
Koto Okubo	Dec. 24, 1897	Jan. 12, 2013	F
Antonia Gerena Rivera	May 19, 1900	June 2, 2015	F
Chiyono Hasegawa	Nov. 20, 1896	Dec. 2, 2011	F
Annie Jennings	Nov. 12, 1884	Nov. 20, 1999	F
Eva Morris	Nov. 8, 1885	Nov. 2, 2000	F
Kama Chinen	May 10, 1895	May 2, 2010	F
Maria Gomes Valentim	July 9, 1896	June 21, 2011	F
Mary Bidwell	May 19, 1881	Apr. 25, 1996	F
Mary Josephine Ray	May 17, 1895	Mar. 7, 2010	F
Goldie Steinberg	Oct. 30, 1900	Aug. 16, 2015	F
Kiyoko Ishiguro	Mar. 4, 1901	Dec. 5, 2015	F
Maria do Couto Maia-Lopes	Oct. 24, 1890	July 25, 2005	F
Eudoxie Baboul	Oct. 1, 1901	July 1, 2016	F
Ramona Trinidad Iglesias-Jordan	Aug. 31, 1889	May 29, 2004	F
Eugénie Blanchard	Feb. 16, 1896	Nov. 4, 2010	F
Venere Pizzinato-Papo	Nov. 23, 1896	Aug. 2, 2011	F
Neva Morris	Aug. 3, 1895	Apr. 6, 2010	F
Hide Ohira	Sept. 15, 1880	May 9, 1995	F
Blanche Cobb	Sept. 8, 1900	May 1, 2015	F
Ethel Lang	May 27, 1900	Jan. 15, 2015	F
Mathew Beard	July 9, 1870	Feb. 16, 1985	M
Yone Minagawa	Jan. 4, 1893	Aug. 13, 2007	F
Maria Antonia Castro	June 10, 1881	Jan. 16, 1996	F
Carrie Lazenby	Feb. 9, 1882	Sept. 14, 1996	F
Ura Koyama	Aug. 30, 1890	Apr. 5, 2005	F
Myrtle Dorsey	Nov. 22, 1885	June 25, 2000	F
Anna Eliza Williams	June 2, 1873	Dec. 27, 1987	F
Walter Breuning	Sept. 21, 1896	Apr. 14, 2011	M
Eunice Sanborn	July 20, 1896	Jan. 31, 2011	F
Grace Clawson	Nov. 15, 1887	May 28, 2002	F
Mitsue Toyoda	Feb. 15, 1902	Aug. 25, 2016	F
Tase Matsunaga	May 11, 1884	Nov. 18, 1998	F
Yukichi Chuganji	Mar. 23, 1889	Sept. 28, 2003	M
Kame Nakamura	Mar. 8, 1898	Sept. 12, 2012	F
Lydie Vellard	Mar. 18, 1875	Sept. 17, 1989	F
Wilhelmina Kott	Mar. 7, 1880	Sept. 6, 1994	F
Adelina Domingues	Feb. 19, 1888	Aug. 21, 2002	F
Mitoyo Kawate	May 15, 1889	Nov. 13, 2003	F
Charlotte Benkner	Nov. 16, 1889	May 14, 2004	F
Camille Loiseau	Feb. 13, 1892	Aug. 12, 2006	F
Anne Primout	Oct. 5, 1890	Mar. 26, 2005	F
Ettie Mae Greene	Sept. 8, 1877	Feb. 26, 1992	F
Dominga Velasco	May 12, 1901	Oct. 11, 2015	F
Toshie Yorimitsu	Sept. 30, 1901	Feb. 28, 2016	F
Irene Frank	Oct. 1, 1881	Feb. 28, 1996	F
Christina Cock	Dec. 25, 1887	May 22, 2002	F
Olivia Patricia Thomas	June 29, 1895	Nov. 16, 2009	F
Anna Henderson	Mar. 5, 1900	July 1, 2014	F
Emma Verona Johnston	Aug. 6, 1890	Dec. 1, 2004	F
Mamie Rearden	Sept. 7, 1898	Jan. 2, 2013	F
Bettie Chatmon	Apr. 30, 1884	Aug. 16, 1998	F
Odie Matthews	Dec. 28, 1878	Apr. 14, 1993	F
Chiyo Shiraishi	Aug. 6, 1895	Nov. 19, 2009	F
Asa Takii	Apr. 28, 1884	July 31, 1998	F
Florence Knapp	Oct. 10, 1873	Jan. 11, 1988	F
Elena Slough	July 4, 1889	Oct. 5, 2003	F
Lucy Askew	Sept. 8, 1883	Dec. 9, 1997	F
Mary Anna Boone	Feb. 10, 1887	May 13, 2001	F
Maria del Carmen Lopez	Apr. 3, 1883	July 3, 1997	F
Waka Shirahama	Mar. 23, 1878	June 16, 1992	F
Delma Kollar	Oct. 31, 1897	Jan. 24, 2012	F
Joan Riudavets	Dec. 15, 1889	Mar. 5, 2004	M
Suekiku Miyanaga	Apr. 7, 1884	June 20, 1998	F
Shige Hirooka	Jan. 16, 1897	Mar. 29, 2011	F
Maggie Renfro	Nov. 14, 1895	Jan. 22, 2010	F
Emma Tillman	Nov. 22, 1892	Jan. 28, 2007	F
Anna Stoehr	Oct. 15, 1900	Dec. 21, 2014	F
Leila Denmark, M.D.	Feb. 1, 1898	Apr. 1, 2012	F
Naomi Conner	Aug. 30, 1899	Oct. 18, 2013	F
Ora Holland	Dec. 24, 1900	Feb. 11, 2015	F
Florrie Baldwin	Mar. 31, 1896	May 8, 2010	F
Amy Hulmes	Oct. 5, 1887	Oct. 27, 2001	F
Grace Thaxton	June 18, 1891	July 6, 2005	F
Soledad Mexia	Aug. 13, 1899	Aug. 30, 2013	F
Minnie Ward	Nov. 19, 1885	Dec. 2, 1999	F
Arbella Ewing	Mar. 13, 1894	Mar. 22, 2008	F
Catherine Hagel	Nov. 28, 1894	Dec. 6, 2008	F
Marie Liguinen	Mar. 26, 1901	Apr. 2, 2015	F
Marie-Thérèse Bardet	June 2, 1898	June 8, 2012	F
Virginia Dighero-Zolezzi	Dec. 24, 1891	Dec. 28, 2005	F
Emma Otis	Oct. 22, 1901	Oct. 25, 2015	F
Ida Stewart	Nov. 13, 1896	Nov. 12, 2010	F
Maria Redaelli-Granoli	Apr. 3, 1899	Apr. 2, 2013	F
Fred Hale	Dec. 1, 1890	Nov. 19, 2004	M
Hatsue Ono	Oct. 31, 1898	Oct. 17, 2012	F
Miriam Carpelan	July 8, 1882	June 22, 1996	F
Elsie Thompson	Apr. 5, 1899	Mar. 21, 2013	F
Yasu Akino	Mar. 1, 1885	Feb. 12, 1999	F
Bertha Fry	Dec. 1, 1893	Nov. 14, 2007	F
Mae Harrington	Jan. 20, 1889	Dec. 29, 2002	F
Daisey Bailey	Mar. 30, 1896	Mar. 7, 2010	F
Grace Jones	Dec. 7, 1899	Nov. 14, 2013	F
Agatha Mitchell	Mar. 26, 1887	Feb. 25, 2001	F
Goldie Michelson	Aug. 8, 1902	July 8, 2016	F
Merle Barwis	Dec. 23, 1900	Nov. 22, 2014	F
Clara Huhn	Jan. 28, 1887	Dec. 20, 2000	F
Olympe Amaury	June 19, 1901	May 12, 2015	F
Corinne Dixon Taylor	Apr. 2, 1893	Feb. 14, 2007	F
Mary Christian	June 12, 1889	Apr. 20, 2003	F
Ruth Newman	Sept. 23, 1901	July 29, 2015	F
Evelyn Kozak	Aug. 14, 1899	June 11, 2013	F
Luce Maced	May 2, 1886	Feb. 25, 2000	F
Louisiana Hines	Apr. 13, 1899	Feb. 1, 2013	F
Rosa Comfort	Jan. 21, 1879	Nov. 6, 1992	F
Mississippi Winn	Mar. 31, 1897	Jan. 14, 2011	F
Fannie Thomas	Apr. 14, 1867	Jan. 22, 1981	F
Marcelle Narbonne	Mar. 25, 1898	Jan. 1, 2012	F
Opal Thompson	Jan. 13, 1901	Oct. 20, 2014	F
Tsuneyo Toyonaga	May 21, 1894	Feb. 22, 2008	F
Anne Samson	Feb. 27, 1891	Nov. 29, 2004	F
Johnson Parks	Oct. 15, 1884	July 17, 1998	M
Beatrice Mears	Mar. 4, 1888	Dec. 3, 2001	F
Tomoji Tanabe	Sept. 18, 1895	June 19, 2009	M
Mary Parr	Jan. 29, 1889	Oct. 29, 2002	F
Mitsue Nagasaki	Sept. 18, 1899	June 17, 2013	F
Beatrice Farve	Apr. 30, 1895	Jan. 19, 2009	F
Amalia Ruggieri-Barone	Oct. 6, 1884	June 26, 1998	F
Clementine Solignac	Sept. 7, 1894	May 25, 2008	F
Zora Wriggle	Feb. 24, 1880	Nov. 7, 1993	F
John McMorran	June 19, 1889	Feb. 24, 2003	M
Maria Diaz	Feb. 22, 1898	Oct. 29, 2011	F
Mary McKinney	May 30, 1873	Feb. 2, 1987	F
Ella Schuler	Sept. 5, 1897	May 7, 2011	F
Gladys Swetland	Apr. 18, 1892	Dec. 14, 2005	F
Shitsu Nakano	Jan. 1, 1894	Aug. 19, 2007	F
Mary Randall	Apr. 1, 1887	Nov. 12, 2000	F
Delina Filkins	May 4, 1815	Dec. 4, 1928	F
Carmen Figueiró-Freiría	Oct. 28, 1883	May 25, 1997	F
Lillian Ross	Aug. 24, 1879	Mar. 20, 1993	F
Mary Kelly	June 7, 1851	Dec. 30, 1964	F
Manuela Fernandez-Fojaco	June 18, 1895	Jan. 6, 2009	F
Lucy D'Abreu	May 24, 1892	Dec. 7, 2005	F
Nelle Hunt	July 28, 1887	Feb. 8, 2001	F
Helen Stetter	Nov. 18, 1893	June 1, 2007	F
Germaine Haye	Oct. 10, 1888	Apr. 18, 2002	F
Carrie Hardrick	Nov. 6, 1887	May 14, 2001	F
Marie-Simone Capony	Mar. 14, 1894	Sept. 15, 2007	F
Mamie Eva Keith	Mar. 22, 1873	Sept. 20, 1986	F
Gladys Hooper	Jan. 18, 1903	July 9, 2016	F
Amarillide Bufalini	Nov. 27, 1876	May 15, 1990	F
Masa Iseri	Sept. 19, 1902	Mar. 5, 2016	F
Maria Gravigi de Candia	Mar. 3, 1900	Aug. 15, 2013	F
Teresa Fumarola-Ligorio	Dec. 2, 1889	May 14, 2003	F
Daisy Adams	June 30, 1880	Dec. 8, 1993	F
Beryl Kapaun	June 4, 1899	Nov. 7, 2012	F
Koito Furukawa	May 8, 1901	Oct. 11, 2014	F
Emma Wilson	May 12, 1870	Oct. 13, 1983	F
Jane Markle	Oct. 10, 1883	Mar. 12, 1997	F
Helen Wheat	Sept. 16, 1902	Feb. 16, 2016	F
Frances Street	Mar. 28, 1897	Aug. 24, 2010	F
Yoshino Tanaka	Mar. 3, 1900	July 30, 2013	F
Terue Ashida	Sept. 20, 1899	Feb. 15, 2013	F
Cora Wisner	Jan. 10, 1888	June 6, 2001	F
Mathilde Aussant	Feb. 27, 1898	July 23, 2011	F
Ursula Krigger	Apr. 22, 1902	Sept. 10, 2015	F
Kathleen Snavely	Feb. 16, 1902	July 6, 2015	F
Frederick Frazier	Jan. 27, 1880	June 14, 1993	M
Gertrude Croker	July 12, 1881	Nov. 26, 1994	F
Komiya Miyazaki	Aug. 20, 1897	Jan. 4, 2011	F
Cleo Craig	Feb. 12, 1890	June 28, 2003	F
Mise Ito	Nov. 6, 1890	Mar. 18, 2004	F
Zelda McCague	Mar. 28, 1888	Aug. 6, 2001	F
Jun Kitamasu	Mar. 2, 1900	July 11, 2013	F
Kaku Yamanaka	Dec. 11, 1894	Apr. 5, 2008	F
Lucia Lauria-Vigna	Mar. 4, 1896	June 28, 2009	F
Frances Johns	Feb. 3, 1886	May 24, 1999	F
Florence Finch	Dec. 22, 1893	Apr. 10, 2007	F
Irene Zito-Ciuffoletti	Jan. 19, 1903	May 7, 2016	F
Sue Utagawa	Jan. 19, 1884	May 4, 1997	F
Niwa Kawamoto	Aug. 5, 1863	Nov. 16, 1976	F
Tome Takaoka	Jan. 1, 1899	Apr. 12, 2012	F
Aurelia Marotta	June 27, 1890	Oct. 4, 2003	F
Masayo Ito	Oct. 1, 1902	Jan. 6, 2016	F
Kame Takamiyagi	June 10, 1899	Sept. 10, 2012	F
James Sisnett	Feb. 22, 1900	May 23, 2013	M
Catharina Van Dam	Nov. 20, 1887	Feb. 16, 2001	F
Julia Sinédia-Cazour	July 12, 1892	Oct. 6, 2005	F
Chiyono Ohta	Nov. 1, 1896	Jan. 25, 2010	F
Adelheid Kirschbaum	Sept. 29, 1883	Dec. 21, 1996	F
Nellie Spencer	Aug. 24, 1869	Nov. 13, 1982	F
Maria Luiza Nunes da Silva	July 7, 1898	Sept. 26, 2011	F
Mary Crombie	July 6, 1890	Sept. 22, 2003	F
Elisabeth Collot	June 21, 1903	Sept. 4, 2016	F
Mie Ishiguro	June 2, 1888	Aug. 14, 2001	F
Delvina Dahlheimer	Dec. 31, 1888	Mar. 13, 2002	F
Leila Backman Shull	Oct. 16, 1894	Dec. 22, 2007	F
Betsy Baker	Aug. 20, 1842	Oct. 24, 1955	F
Stella Nardari-Vecchiato	Dec. 23, 1898	Feb. 23, 2012	F
Bertha Harris	Jan. 3, 1902	Mar. 3, 2015	F
Cora Humphrey	Sept. 4, 1879	Nov. 1, 1992	F
Ardlean Butler	Jan. 18, 1902	Mar. 13, 2015	F
Hazel Luther	Dec. 11, 1889	Jan. 31, 2003	F
Ollie Bay	Nov. 11, 1872	Dec. 31, 1985	F
Walter C. Richardson	Nov. 7, 1885	Dec. 25, 1998	M
Hagar Young	Oct. 11, 1898	Nov. 25, 2011	F
Hina Shikawatari	Jan. 1, 1899	Feb. 15, 2012	F
Henry Allingham	June 6, 1896	July 18, 2009	M
Annie Scott	Mar. 15, 1883	Apr. 21, 1996	F
Catarina Carreiro-Pascoal	Jan. 9, 1891	Feb. 13, 2004	F
Margaret Fitzgerald	Sept. 16, 1896	Oct. 20, 2009	F
Ruby Gilliam	Sept. 21, 1885	Oct. 22, 1998	F
Flossie Eckard	July 25, 1888	Aug. 25, 2001	F
Ida Frabboni-Saletta	Oct. 4, 1896	Nov. 2, 2009	F
Yoshino Ide	Jan. 1, 1896	Jan. 28, 2009	F
Ito Konno Kinase	Dec. 31, 1889	Jan. 24, 2003	F
Cora Hansen	Mar. 25, 1899	Apr. 18, 2012	F
Nettie Whittington	Oct. 31, 1899	Nov. 24, 2012	F
Ethel Farrell	Nov. 27, 1902	Dec. 20, 2015	F
Tase Hayasaka	July 1, 1885	July 23, 1998	F
Tane Shimada	Sept. 25, 1903	Oct. 16, 2016	F
Mary Will	Oct. 15, 1900	Nov. 2, 2013	F
Alice Sjoquist	Oct. 25, 1878	Nov. 7, 1991	F
Daisy Sanders	Nov. 28, 1881	Dec. 10, 1994	F
Astrid Zachrison	May 15, 1895	May 15, 2008	F
Maria Laqua	Feb. 12, 1889	Feb. 9, 2002	F
Kou Iijima	Mar. 25, 1896	Mar. 22, 2009	F
Kitsuyo Yamamoto	Mar. 12, 1902	Mar. 9, 2015	F
Pauline Chabanny	Aug. 20, 1881	Aug. 13, 1994	F
Thérèse Ladigue	Feb. 15, 1903	Feb. 5, 2016	F
Birdie May Vogt	Aug. 3, 1876	July 23, 1989	F
Giulia Sani-Casagli	Sept. 15, 1893	Sept. 4, 2006	F
Antonio Todde	Jan. 22, 1889	Jan. 3, 2002	M
Yaoe Koda	July 1, 1898	June 9, 2011	F
Sugino Tamai	Mar. 9, 1902	Feb. 14, 2015	F
Olive Alleshouse	June 7, 1882	May 13, 1995	F
Elsie Johnson Maney	Mar. 28, 1894	Mar. 3, 2007	F
Ruby Drakeford	Jan. 25, 1892	Dec. 29, 2004	F
Rebecca Hewison	Oct. 19, 1881	Sept. 22, 1994	F
Matsu Kayo	Jan. 9, 1886	Dec. 13, 1998	F
Maggie Murdock	Aug. 19, 1887	July 22, 2000	F
Hazel Campbell	Dec. 7, 1903	Nov. 7, 2016	F
Moses Hardy	Jan. 6, 1894	Dec. 7, 2006	M
Molly Yeomans	July 1, 1888	May 30, 2001	F
Ella Gantt	Nov. 30, 1888	Oct. 28, 2001	F
Elizabeth Stefan	May 13, 1895	Apr. 9, 2008	F
Caroline Mockridge	Dec. 11, 1874	Nov. 6, 1987	F
Rosa Rein	Mar. 24, 1897	Feb. 14, 2010	F
Chikao Beppu	Mar. 28, 1897	Feb. 17, 2010	F
Toyo Endo	Feb. 13, 1892	Jan. 3, 2005	F
Grace Jones	June 4, 1893	Apr. 24, 2006	F
Edna Bowman	June 3, 1901	Apr. 19, 2014	F
C. Letitia Lawson	Apr. 10, 1896	Feb. 22, 2009	F
Matsuno Oikawa	Feb. 20, 1889	Jan. 3, 2002	F
Hanae Kimura	Aug. 8, 1901	June 16, 2014	F
Yasutaro Koide	Mar. 13, 1903	Jan. 19, 2016	M
Yoki Yonehara	Mar. 2, 1892	Jan. 4, 2005	F
Flora Thibodeau	Mar. 20, 1901	Jan. 22, 2014	F
Hiro Nakae	Oct. 20, 1898	Aug. 19, 2011	F
Viola Jacobi	July 25, 1903	May 22, 2016	F
John Evans	Aug. 19, 1877	June 10, 1990	M
María Concha Pérez-Cidad	Dec. 9, 1901	Sept. 30, 2014	F
Lillie Neff	May 9, 1888	Feb. 27, 2001	F
Irma Schmidt	Oct. 7, 1898	July 25, 2011	F
Jeanne Dumaine	Mar. 19, 1886	Jan. 3, 1999	F
Florence Kinberger	May 22, 1884	Mar. 4, 1997	F
Suma Tamagawa	Mar. 14, 1899	Dec. 23, 2011	F
Marietta Capizzi	Jan. 30, 1901	Nov. 10, 2013	F
Magnolia Mitchell	Jan. 21, 1903	Oct. 30, 2015	F
Myra Nicholson	Dec. 14, 1894	Sept. 20, 2007	F
Maria Muraro	Mar. 29, 1892	Jan. 2, 2005	F
Marie Mornet	Apr. 4, 1894	Jan. 5, 2007	F
Sadie Mayer	Nov. 7, 1879	Aug. 7, 1992	F
Rosa Bandini-Alberghi	Sept. 11, 1901	June 12, 2014	F
Yettie Wilson	Aug. 28, 1892	May 27, 2005	F
Rosalia Hasenkampf	Oct. 14, 1889	July 10, 2002	F
Florence Homan	Nov. 18, 1893	Aug. 13, 2006	F
Henriette Boeuf	Nov. 4, 1903	July 23, 2016	F
Yoneno Kouno	Aug. 7, 1902	Apr. 24, 2015	F
Maria Rothovius	Oct. 2, 1887	June 17, 2000	F
Berna Dupertuis	Sept. 21, 1888	June 6, 2001	F
Flossie Page	June 12, 1893	Feb. 22, 2006	F
Adea Pellerin-Cormier	Sept. 11, 1901	May 24, 2014	F
Josephine Choquet	June 6, 1878	Feb. 14, 1991	F
Marion Higgins	June 26, 1893	Mar. 2, 2006	F
Kame Higa	June 22, 1892	Feb. 23, 2005	F
Takeno Fujita	Dec. 1, 1899	Aug. 3, 2012	F
Ine Atarashiya	Sept. 6, 1899	May 8, 2012	F
Emilia Zucchetti	Aug. 28, 1903	Apr. 26, 2016	F
Katherine Jones	Aug. 30, 1879	Apr. 27, 1992	F
Jennie Houck	Aug. 30, 1888	Apr. 24, 2001	F
Bertha Flathers	Mar. 30, 1885	Nov. 21, 1997	F
Lucie Pere-Pucheu	Aug. 13, 1893	Apr. 6, 2006	F
Mollie Wood	Apr. 26, 1901	Dec. 17, 2013	F
Luisa Sanchez	Feb. 14, 1884	Oct. 5, 1996	F
Hana Shindo	Oct. 29, 1901	June 20, 2014	F
Laura Foote	June 16, 1885	Feb. 2, 1998	F
Orpha Nusbaum	Aug. 13, 1875	Mar. 30, 1988	F
Josefa Salas Mateo	July 14, 1860	Feb. 27, 1973	F
Mary Margaret Smith	Oct. 7, 1893	May 23, 2006	F
Sute Sato	Oct. 15, 1902	May 29, 2015	F
Emelie Weil	Nov. 20, 1899	July 2, 2012	F
Woteru Takiguchi	Apr. 19, 1900	Nov. 30, 2012	F
Vi Robbins	Feb. 28, 1902	Oct. 8, 2014	F
Lydia Newton	Mar. 23, 1893	Oct. 30, 2005	F
Anne Christopher	Mar. 4, 1895	Oct. 10, 2007	F
Anna Balsiger	Feb. 11, 1889	Sept. 14, 2001	F
E. Beatrice Riley	Oct. 13, 1896	May 15, 2009	F
Edna Taylor	July 12, 1890	Feb. 10, 2003	F
Clara Lopes dos Santos	Mar. 26, 1894	Oct. 25, 2006	F
Melanie Leblais	Sept. 4, 1903	Apr. 3, 2016	F
Margaret 'Madge' Russell	Oct. 31, 1892	May 29, 2005	F
Inez Parker Jeffus	Mar. 20, 1894	Oct. 16, 2006	F
Florence Poe	Aug. 24, 1897	Mar. 21, 2010	F
Sina Hayes	June 27, 1903	Jan. 22, 2016	F
Edith Erdman	Feb. 13, 1903	Sept. 8, 2015	F
Victoria Evinger	Feb. 1, 1883	Aug. 26, 1995	F
Mary Stout	June 4, 1883	Dec. 25, 1995	F
Susana Lynn	Dec. 9, 1888	July 1, 2001	F
George Francis	June 6, 1896	Dec. 27, 2008	M
Irénise Moulonguet	Nov. 6, 1900	May 28, 2013	F
James Monroe King	Nov. 15, 1854	June 5, 1967	M
Elizabeth Fisher	Jan. 15, 1884	Aug. 3, 1996	F
Louisa Delfino	Dec. 10, 1886	June 29, 1999	F
Mumeno Sakurai	Feb. 7, 1904	Aug. 26, 2016	F
Usa Higa	Mar. 21, 1899	Oct. 7, 2011	F
Amelia England	May 15, 1900	Nov. 30, 2012	F
Mary Arp	July 4, 1885	Jan. 18, 1998	F
Denzo Ishisaki	Oct. 20, 1886	Apr. 29, 1999	M
Sammie Howe	Mar. 7, 1887	Sept. 12, 1999	F
Jane Gray	Dec. 1, 1901	June 7, 2014	F
Ambrosia Acosta-Teran	Feb. 21, 1904	Aug. 25, 2016	F
Joanna Deroover	June 3, 1890	Dec. 6, 2002	F
Lina Grotta-Marinozzi	Nov. 22, 1896	May 27, 2009	F
Shizue Hasegawa	Jan. 27, 1885	July 31, 1997	F
Marie-Louise L'Huillier	June 26, 1895	Dec. 28, 2007	F
Ruth Oliver Bruce	Oct. 8, 1898	Apr. 8, 2011	F
Josep Armengol Jover	July 23, 1881	Jan. 20, 1994	M
Delcia Sockwell	Mar. 7, 1888	Sept. 4, 2000	F
Florence Boggs	Nov. 16, 1903	May 15, 2016	F
Nellie Bradley	Sept. 12, 1889	Mar. 11, 2002	F
Violet Wood	Sept. 2, 1899	Feb. 29, 2012	F
Maria Mika	May 23, 1882	Nov. 17, 1994	F
Frieda Szwillus	Mar. 30, 1902	Sept. 21, 2014	F
Giovanni Frau	Dec. 29, 1890	June 19, 2003	M
Marguerite Petit	July 3, 1883	Dec. 21, 1995	F
Serafina Naccarato-Magliocchi	Oct. 10, 1893	Mar. 29, 2006	F
Ruth Stamps	May 22, 1896	Nov. 8, 2008	F
Melinda Overton Harris	May 4, 1898	Oct. 20, 2010	F
Maria Esperanza-Onieva	Sept. 1, 1889	Feb. 15, 2002	F
Yasuno Kawamoto	Apr. 15, 1903	Sept. 29, 2015	F
Martha Williams	Sept. 12, 1889	Feb. 24, 2002	F
Francisca García-Torres	Sept. 13, 1901	Feb. 25, 2014	F
Hattie Lafayette	Mar. 30, 1897	Sept. 10, 2009	F
John Painter	Sept. 20, 1888	Mar. 1, 2001	M
Susie Waller	May 26, 1890	Nov. 4, 2002	F
Florence Busch	Aug. 13, 1896	Jan. 21, 2009	F
Haru Shimazu	July 7, 1892	Dec. 14, 2004	F
Nellie Cross	Oct. 28, 1889	Apr. 3, 2002	F
Lorenza Dotta-Dughera	Aug. 7, 1894	Jan. 11, 2007	F
Meta Ilten	Sept. 7, 1899	Feb. 9, 2012	F
Vincenza Balassone-Colucci	Jan. 24, 1903	June 26, 2015	F
Nellie Richards	Aug. 14, 1885	Jan. 13, 1998	F
Martele Elsie Murphy	Jan. 5, 1886	June 6, 1998	F
Elsa Moberg	June 30, 1889	Nov. 27, 2001	F
Sakari Momoi	Feb. 5, 1903	July 5, 2015	M
Hattie Stone	Aug. 17, 1867	Jan. 13, 1980	F
Clara Mackenzie	Oct. 7, 1885	Mar. 5, 1998	F
Ruth Anderson	July 24, 1899	Dec. 20, 2011	F
Maude Ross	Jan. 13, 1880	June 9, 1992	F
Eugenie Roux	Jan. 24, 1874	June 20, 1986	F
Elzona Maxey	Nov. 30, 1875	Apr. 25, 1988	F
Yvonne Bory	Mar. 14, 1891	Aug. 7, 2003	F
Sawayo Tanaka	June 9, 1891	Nov. 1, 2003	F
Berta Rosenberg	Sept. 5, 1896	Jan. 28, 2009	F
Elma Grace Corning	Feb. 22, 1892	July 12, 2004	F
Mary Bittlebrun	Mar. 19, 1864	Aug. 6, 1976	F
Alphaeus Philemon Cole	July 12, 1876	Nov. 25, 1988	M
Esther Ecklund	Oct. 28, 1901	Mar. 12, 2014	F
Gertrud Henze	Dec. 8, 1901	Apr. 22, 2014	F
Fanny Adler Greenberg	May 24, 1895	Oct. 5, 2007	F
Gladys Hawley	Dec. 18, 1891	Apr. 28, 2004	F
Augusto Moreira de Oliveira	Oct. 6, 1896	Feb. 13, 2009	M
Jeanne Colas	June 9, 1886	Oct. 15, 1998	F
Marie-Laure Nadon	Apr. 12, 1889	Aug. 18, 2001	F
Emma Yager	Nov. 12, 1889	Mar. 16, 2002	F
Mary Penamon	Oct. 18, 1881	Feb. 18, 1994	F
Suzanne Burrier	Mar. 14, 1901	July 14, 2013	F
George Henry Johnson	May 1, 1894	Aug. 30, 2006	M
Ethel Boltz	Dec. 2, 1903	Apr. 1, 2016	F
Onie Ponder	Sept. 3, 1898	Dec. 31, 2010	F
Rosa Pesce-Patrono	Sept. 12, 1902	Jan. 9, 2015	F
Annie Butler	June 4, 1897	Sept. 28, 2009	F
Natsuko Fujiwara	Sept. 29, 1901	Jan. 23, 2014	F
Jessie Mae Kettering	Jan. 17, 1888	May 11, 2000	F
Santa Gennari-Piroli	Feb. 23, 1899	June 18, 2011	F
Agnes Fagoo	Dec. 19, 1894	Apr. 12, 2007	F
Constance Cariou	May 8, 1895	Aug. 29, 2007	F
Foy Ingram	Nov. 28, 1903	Mar. 19, 2016	F
Mathilde Dupray	Oct. 31, 1903	Feb. 18, 2016	F
Ada Killian	Aug. 1, 1873	Nov. 17, 1985	F
Chiyo Kowada	Sept. 16, 1886	Dec. 31, 1998	F
Mary Phelps	Aug. 5, 1900	Nov. 19, 2012	F
Hulda Johannson	Feb. 24, 1882	June 9, 1994	F
Fanny Godin	May 27, 1902	Sept. 7, 2014	F
Velma Curvey	Sept. 15, 1898	Dec. 24, 2010	F
Anna Brown	Sept. 29, 1884	Jan. 5, 1997	F
Salustiano Sanchez	June 8, 1901	Sept. 13, 2013	M
Rosaria Caleca	Feb. 5, 1895	May 6, 2007	F
Beatrice Cooper	Feb. 3, 1897	May 4, 2009	F
Mable G. Ragan	Feb. 1, 1901	Apr. 30, 2013	F
Gengan Tonaki	Oct. 30, 1884	Jan. 24, 1997	M
Brigida Dearroyo	Oct. 7, 1888	Dec. 31, 2000	F
Syun Suzuki	Sept. 25, 1892	Dec. 17, 2004	F
Maggie James	Mar. 10, 1900	June 1, 2012	F
Celestine Colombeau	Feb. 17, 1884	May 9, 1996	F
Marie-Louise Jeancard	Sept. 5, 1876	Nov. 25, 1988	F
Amy Harris	Nov. 6, 1881	Jan. 26, 1994	F
Grace Styck	Dec. 15, 1893	Mar. 6, 2006	F
Melvina Richardson	Jan. 11, 1889	Mar. 31, 2001	F
Suoma Korkee	May 30, 1886	Aug. 15, 1998	F
Kathleen McManners	July 6, 1901	Sept. 20, 2013	F
Lela Burden	May 7, 1903	July 22, 2015	F
Charlotte Flowers	Feb. 20, 1900	May 4, 2012	F
Mary MacIsaac	Dec. 27, 1893	Mar. 10, 2006	F
Yasu Nishiyama	Aug. 20, 1894	Oct. 31, 2006	F
Roberta Brittain	May 31, 1896	Aug. 10, 2008	F
Aino Matsuoka	Sept. 3, 1903	Nov. 13, 2015	F
Nugi Ikeda	Apr. 1, 1904	June 8, 2016	F
Florence Pittaway	Oct. 15, 1902	Dec. 21, 2014	F
Agnes Ferron	Nov. 13, 1893	Jan. 18, 2006	F
Mito Umeta	Mar. 27, 1863	May 31, 1975	F
Augustine Teissier	Jan. 2, 1869	Mar. 8, 1981	F
Luisa Roncoroni de Bizzozero	June 30, 1903	Sept. 1, 2015	F
Maren Bolette Torp	Dec. 21, 1876	Feb. 20, 1989	F
Julia Houde	Sept. 18, 1894	Nov. 18, 2006	F
Chelidonia Merosi-Lollobrigida	Oct. 11, 1883	Dec. 10, 1995	F
Mary Ann Hebden	Oct. 4, 1893	Nov. 30, 2005	F
Mamie Smith	Mar. 1, 1889	Apr. 25, 2001	F
Nyleptha Roberts	Mar. 12, 1898	May 5, 2010	F
Emma Carroll	May 18, 1895	July 10, 2007	F
Paule Bronzini	July 7, 1900	Aug. 29, 2012	F
Orma Slack	Feb. 19, 1903	Apr. 13, 2015	F
Minerva Bedford	Sept. 13, 1886	Nov. 4, 1998	F
Jessie Hurley	June 15, 1890	Aug. 6, 2002	F
Kathryn Gemme	Nov. 9, 1894	Dec. 29, 2006	F
Meta Berndt	Nov. 9, 1889	Dec. 28, 2001	F
Mamie Lou McGoogan	Jan. 12, 1892	Mar. 1, 2004	F
Martha Wiley	Aug. 28, 1894	Oct. 16, 2006	F
Edith 'Judy' Ingamells	Jan. 12, 1894	Mar. 1, 2006	F
Jennie Fitzgerald	Dec. 5, 1894	Jan. 22, 2007	F
Pearl Cornelsen	Dec. 25, 1900	Feb. 11, 2013	F
Mary Ellen Swan	June 24, 1892	Aug. 10, 2004	F
Mathilde Octavie Tafna	Mar. 16, 1895	May 1, 2007	F
J. Reeta Jones	Oct. 17, 1898	Dec. 1, 2010	F
Jessie Penn	May 18, 1889	June 30, 2001	F
Geneva McNicholl	Dec. 10, 1889	Jan. 22, 2002	F
Bertha Blair	Dec. 30, 1875	Feb. 9, 1988	F
Miriam Schmierer	Aug. 20, 1899	Sept. 29, 2011	F
Alice Stevenson	July 10, 1861	Aug. 18, 1973	F
Antoinette Huber	Jan. 22, 1880	Mar. 1, 1992	F
Claire Dunning	Aug. 20, 1878	Sept. 27, 1990	F
Sou Osada	Jan. 2, 1901	Feb. 9, 2013	F
Eugénie Dauzat	Dec. 6, 1900	Jan. 12, 2013	F
Jeanetta Thomas	Dec. 2, 1869	Jan. 5, 1982	F
Tadanosuke Hashimoto	Apr. 27, 1891	May 31, 2003	M
Ana Sara Marquez de Ramirez	July 25, 1904	Aug. 27, 2016	F
Corinne Lambeth	Mar. 19, 1884	Apr. 20, 1996	F
Mary Gentry	Sept. 4, 1897	Oct. 6, 2009	F
Maria Mallozzi	Sept. 25, 1887	Oct. 26, 1999	F
Ethel Robison	June 2, 1894	July 3, 2006	F
Grietje Jansen-Anker	Sept. 12, 1897	Oct. 13, 2009	F
Adelaida Gonzalez-Alonso	Oct. 23, 1902	Nov. 20, 2014	F
Emma Castilla Bowen	Mar. 2, 1889	Mar. 29, 2001	F
Marcella Humphrey	Oct. 25, 1892	Nov. 21, 2004	F
Angela Case-Petrone	July 21, 1899	Aug. 17, 2011	F
Olympe Pidancet	Jan. 24, 1897	Feb. 19, 2009	F
Nancy Merriman	Dec. 19, 1841	Jan. 14, 1954	F
Lydia Carvalho	Jan. 21, 1892	Feb. 15, 2004	F
Anna Lou Shively	May 14, 1880	June 7, 1992	F
Kumekichi Tani	Apr. 20, 1891	May 12, 2003	M
Tane Komine	Mar. 18, 1893	Apr. 6, 2005	F
Edna Lawler	Jan. 13, 1904	Jan. 31, 2016	F
Mary Phil Cota	July 5, 1870	July 22, 1982	F
Sotomi Hara	June 7, 1902	June 23, 2014	F
Irmgard von Stephani	Sept. 20, 1895	Oct. 5, 2007	F
Shika Shimada	July 7, 1898	July 20, 2010	F
Icefene Thomas	Dec. 24, 1903	Jan. 6, 2016	F
Fanny Bruel	Mar. 18, 1893	Mar. 29, 2005	F
Lake Dickson	Jan. 19, 1897	Jan. 30, 2009	F
Tsuji Takano	June 7, 1897	June 17, 2009	F
Mumeno Shirai	May 19, 1904	May 28, 2016	F
Blanche Marie Grosdidier	Oct. 3, 1889	Oct. 10, 2001	F
Emma Vanderkarr	Nov. 29, 1869	Dec. 5, 1981	F
Miyae Nishiyama	Jan. 10, 1896	Jan. 16, 2008	F
Margaret Fish	Mar. 7, 1899	Mar. 12, 2011	F
Marie-Helene Chanteperdrix	Mar. 5, 1886	Mar. 9, 1998	F
James Wiggins	Oct. 15, 1879	Oct. 16, 1991	M
Louise Fleury-Mallet	Mar. 8, 1888	Mar. 9, 2000	F
Katie Brown	May 1, 1880	Apr. 29, 1992	F
Yoshi Kitamura	June 1, 1901	May 29, 2013	F
Yasuko Kimura	Aug. 10, 1900	Aug. 3, 2012	F
Minnie Kearby	Apr. 14, 1893	Apr. 7, 2005	F
Arturo Licata	May 2, 1902	Apr. 24, 2014	M
Clotilde Roy	Oct. 23, 1889	Oct. 13, 2001	F
Georgia Cooper	Oct. 19, 1883	Oct. 6, 1995	F
Cleo Hinckley	Oct. 13, 1890	Sept. 30, 2002	F
Sumi Fujiki	Sept. 10, 1892	Aug. 27, 2004	F
Ruth Meyers Lincoln	Sept. 30, 1897	Sept. 17, 2009	F
Ella Miller	Dec. 6, 1888	Nov. 21, 2000	F
Madeleine Mièze	Apr. 28, 1901	Apr. 14, 2013	F
Masayo Okamoto	Sept. 21, 1901	Sept. 7, 2013	F
Ada Vanatta	Nov. 30, 1880	Nov. 14, 1992	F
Abbie Stewart	Oct. 13, 1889	Sept. 28, 2001	F
Marie Combeleran	June 8, 1889	May 23, 2001	F
Theresa Bernstein-Meyerowitz	Mar. 1, 1890	Feb. 13, 2002	F
Annie Price	Jan. 12, 1886	Dec. 26, 1997	F
Gertrude Wilson	Feb. 6, 1889	Jan. 19, 2001	F
Annie Turnbull	Sept. 21, 1898	Sept. 3, 2010	F
Ellen Watson	Jan. 3, 1900	Dec. 16, 2011	F
Anna Marie Mancuso	Feb. 18, 1903	Jan. 30, 2015	F
Kathryn Bassich	July 26, 1885	July 6, 1997	F
Agnes Rich	Jan. 20, 1892	Dec. 31, 2003	F
Etta Long	Feb. 27, 1883	Feb. 6, 1995	F
Rosabell Fenstermaker	Nov. 4, 1893	Oct. 14, 2005	F
Ellaline Redmond	Mar. 20, 1901	Feb. 27, 2013	F
Colombe Benoit-LeClerc	Feb. 5, 1903	Jan. 14, 2015	F
Mayree Dougherty	Mar. 31, 1903	Mar. 9, 2015	F
Susie Nelson	Nov. 12, 1885	Oct. 18, 1997	F
Ada Roe	Feb. 6, 1858	Jan. 11, 1970	F
Walter Seward	Oct. 13, 1896	Sept. 14, 2008	M
Agnes Munce	Jan. 17, 1877	Dec. 17, 1988	F
Helen Haward	Nov. 24, 1884	Oct. 23, 1996	F
Adeline Robeson	Sept. 20, 1880	Aug. 18, 1992	F
Hazel Blecha	Nov. 30, 1894	Oct. 29, 2006	F
Yvonne Lamoureux	Dec. 5, 1900	Nov. 2, 2012	F
Lillie Holden	Dec. 14, 1887	Nov. 11, 1999	F
Jeanne Bournat	Jan. 22, 1903	Dec. 20, 2014	F
Maria Crescini-Carrara	Jan. 20, 1904	Dec. 17, 2015	F
Nannie Watson	Aug. 20, 1876	July 13, 1988	F
Katherine Plunket	Nov. 22, 1820	Oct. 14, 1932	F
Eunice Bowman	Aug. 23, 1898	July 16, 2010	F
Dorothy Baldwin	Feb. 8, 1902	Jan. 1, 2014	F
Linnie Jones	Mar. 22, 1872	Feb. 11, 1984	F
Mary Marques	Feb. 11, 1896	Jan. 3, 2008	F
Koto Uemura	Mar. 1, 1898	Jan. 21, 2010	F
Kathryn Geyer	Sept. 15, 1903	Aug. 7, 2015	F
Jeannette Gayraud	May 12, 1892	Mar. 31, 2004	F
Mary Fewster	Feb. 6, 1878	Dec. 26, 1989	F
Zoe Verot	Feb. 15, 1884	Jan. 4, 1996	F
Haru Mori	May 28, 1894	Apr. 16, 2006	F
Aki Onozaki	Apr. 1, 1898	Feb. 18, 2010	F
Germaine Stadler	Mar. 29, 1893	Feb. 14, 2005	F
Christine Hall	Dec. 3, 1891	Oct. 20, 2003	F
Margherita Venzo-Rossi	Feb. 21, 1903	Jan. 8, 2015	F
Maurice Flocquet	Dec. 25, 1894	Nov. 10, 2006	M
Flora Curren	June 4, 1883	Apr. 18, 1995	F
Maria Richard	Nov. 28, 1900	Oct. 11, 2012	F
Wanda Wierzchleyska	Mar. 3, 1900	Jan. 14, 2012	F
Marguerite Conrad	Mar. 15, 1902	Jan. 26, 2014	F
Wasa Takano	Dec. 25, 1903	Nov. 6, 2015	F
Tazuyo Kobayashi	Jan. 25, 1904	Dec. 7, 2015	F
Elvira de Jesus Caldeira	July 27, 1886	June 5, 1998	F
Georgia Chorpening	Sept. 6, 1903	July 16, 2015	F
Minnie Carpenter	Jan. 24, 1888	Dec. 2, 1999	F
Sue Hirano	Mar. 20, 1903	Jan. 25, 2015	F
Soyo Iwakura	Dec. 15, 1894	Oct. 19, 2006	F
Maria Negri	Mar. 12, 1895	Jan. 13, 2007	F
Matsu Adachi	Jan. 1, 1903	Nov. 4, 2014	F
Beatrice Lawson	Dec. 23, 1899	Oct. 24, 2011	F
Rubye Cox	Jan. 31, 1904	Dec. 2, 2015	F
Waki Muneta	Mar. 22, 1893	Jan. 20, 2005	F
Ethel Johnson	Sept. 28, 1897	July 29, 2009	F
Jane Gilsenan	May 8, 1898	Mar. 8, 2010	F
Florence Pannell	Dec. 26, 1868	Oct. 20, 1980	F
Margaret Grundman	Apr. 8, 1877	Feb. 1, 1989	F
Felicite Jandia	Feb. 12, 1881	Dec. 7, 1992	F
Dr. Edith Kauffman	Dec. 12, 1903	Oct. 7, 2015	F
Wash Wesley	Jan. 21, 1904	Nov. 14, 2015	M
Kou Minakuchi	Oct. 18, 1899	Aug. 10, 2011	F
Egbertje Leutscher-de Vries	Oct. 22, 1902	Aug. 14, 2014	F
James McCoubrey	Sept. 13, 1901	July 5, 2013	M
Shizue Matsuzaki	Dec. 26, 1902	Oct. 16, 2014	F
Jennie Howell	Feb. 28, 1845	Dec. 16, 1956	F
Rose Hart	Mar. 20, 1878	Jan. 5, 1990	F
Margaret Johnson	Jan. 10, 1882	Oct. 28, 1993	F
Cora Meek	Sept. 15, 1889	July 1, 2001	F
Lera Williams	Feb. 9, 1900	Nov. 25, 2011	F
Marguerite Wabano	Jan. 28, 1904	Nov. 13, 2015	F
Corinne Floyd	Mar. 18, 1869	Dec. 31, 1980	F
Hilda Haekinnen	Mar. 18, 1894	Dec. 31, 2005	F
Kuni Numata	Feb. 1, 1896	Nov. 16, 2007	F
Shino Mori	Nov. 9, 1903	Aug. 23, 2015	F
Ivy Frampton	Nov. 22, 1903	Sept. 5, 2015	F
Mathilde Gauchou	Mar. 19, 1879	Dec. 30, 1990	F
Frieda Staaf	Oct. 20, 1893	Aug. 2, 2005	F
Elsie Steele	Jan. 6, 1899	Oct. 18, 2010	F
Elsa Peck	Apr. 20, 1902	Jan. 28, 2014	F
Pauline Sevaille	Nov. 20, 1890	Aug. 29, 2002	F
Anna Peskey	Aug. 5, 1891	May 14, 2003	F
Emma Louise Taylor	Sept. 15, 1891	June 24, 2003	F
Lina Zimmer	Nov. 20, 1892	Aug. 28, 2004	F
Consuelo Moreno-Lopez	Feb. 5, 1893	Nov. 13, 2004	F
Jean Christy	Aug. 20, 1904	May 28, 2016	F
John Turner	June 15, 1856	Mar. 21, 1968	M
Hermann Dörnemann	May 27, 1893	Mar. 2, 2005	M
Isabel Dryden	Oct. 16, 1888	July 20, 2000	F
Shin Hosono	Mar. 19, 1902	Dec. 20, 2013	F
Nellie Swayne	Dec. 13, 1883	Sept. 14, 1995	F
Ella Coleman	Dec. 12, 1893	Sept. 13, 2005	F
Hisa Tokumoto	Feb. 25, 1896	Nov. 27, 2007	F
Bina Harbaugh	Dec. 1, 1887	Sept. 1, 1999	F
Jewell Stehlik	Oct. 25, 1899	July 26, 2011	F
Flossie Durgin	June 26, 1884	Mar. 24, 1996	F
Helen Johnson	July 20, 1896	Apr. 17, 2008	F
Charlotte Klamroth	Aug. 18, 1903	May 16, 2015	F
Antonio Urrea-Hernández	Feb. 18, 1888	Nov. 15, 1999	M
Myrtle Jones	Apr. 18, 1897	Jan. 12, 2009	F
Dorothy Peel	Sept. 28, 1902	June 24, 2014	F
Alice Foote	Sept. 21, 1868	June 14, 1980	F
Masaki Moriyama	Dec. 21, 1885	Sept. 14, 1997	F
Marie-Virginie Duhem	Aug. 2, 1866	Apr. 25, 1978	F
Choki Miyagi	Nov. 15, 1904	Aug. 7, 2016	M
Maria-Elisa Moro-Lucchini	Feb. 11, 1897	Nov. 2, 2008	F
Mary Heitzig	Apr. 13, 1885	Dec. 30, 1996	F
Helen Lettinga	Feb. 6, 1903	Oct. 25, 2014	F
Mayetta Epps-Miller	Apr. 15, 1901	Dec. 31, 2012	F
Stella Correll	Dec. 23, 1888	Sept. 7, 2000	F
Gretchen Dettman	Jan. 14, 1890	Sept. 30, 2001	F
Magdalene Regener	Mar. 5, 1891	Nov. 19, 2002	F
Georgette Leveille	June 28, 1903	Mar. 14, 2015	F
Dr. Maria Pogonowska	Oct. 30, 1897	July 15, 2009	F
Maria de la O Soria-Berbel	Apr. 9, 1898	Dec. 23, 2009	F
Giuseppa Campagna-Rizzo	Jan. 1, 1903	Sept. 15, 2014	F
Lilla De Geronimi-Zinara	Dec. 2, 1892	Aug. 14, 2004	F
Susan Middleton	Feb. 19, 1898	Nov. 2, 2009	F
Edna New	Oct. 12, 1899	June 23, 2011	F
Terue Ichikawa	May 10, 1900	Jan. 19, 2012	F
Tsuru Misawa	Jan. 11, 1891	Sept. 21, 2002	F
Kozuru Ueda	Aug. 1, 1895	Apr. 10, 2007	F
Maria Ciuffreda-Mondelli	June 21, 1899	Feb. 28, 2011	F
Tsuya Miura	July 24, 1902	Mar. 31, 2014	F
Mary Rodgers	Dec. 9, 1888	Aug. 14, 2000	F
Arthur "Bo" Carter	Oct. 5, 1889	June 11, 2001	M
Ruth West	Oct. 24, 1893	June 30, 2005	F
Marie-Louise Bernede	Apr. 6, 1894	Dec. 11, 2005	F
Darthular Garner	July 3, 1890	Mar. 8, 2002	F
Andresa Guerrero-Ortiz	Nov. 30, 1898	Aug. 5, 2010	F
Marie-Louise Lambert	Apr. 9, 1888	Dec. 11, 1999	F
Mathilde Gratry	May 10, 1896	Jan. 10, 2008	F
Avice Clarke	May 17, 1900	Jan. 17, 2012	F
Irene Pearce	Jan. 5, 1901	Sept. 6, 2012	F
Madeleine Brehamel	Aug. 31, 1903	May 3, 2015	F
Maria Granello	Dec. 11, 1904	Aug. 11, 2016	F
Jane Piercy	Sept. 2, 1869	May 3, 1981	F
Pearl Bradford	Mar. 22, 1892	Nov. 20, 2003	F
Masayo Ogawara	Aug. 2, 1901	Apr. 2, 2013	F
Jan Machiel Reyskens	May 11, 1878	Jan. 7, 1990	M
Nelle Eby	May 17, 1881	Jan. 13, 1993	F
Ann Smith	Mar. 2, 1891	Oct. 29, 2002	F
Kate Begbie	Jan. 9, 1877	Sept. 5, 1988	F
Lottie Lewis	May 4, 1879	Dec. 30, 1990	F
Juliette Trimaille	Aug. 21, 1903	Apr. 17, 2015	F
Edna Wilke	Sept. 3, 1889	Apr. 29, 2001	F
Anita Tiburni	May 3, 1900	Dec. 27, 2011	F
Ida Schlesinger	Nov. 7, 1902	July 3, 2014	F
Eleanor 'Maebelle' Plant	Feb. 25, 1893	Oct. 19, 2004	F
Catherine Trompeter	Mar. 26, 1895	Nov. 18, 2006	F
Carolina Peretti-Scaramelli	Oct. 21, 1897	June 15, 2009	F
Hermione Cock	Mar. 1, 1904	Oct. 24, 2015	F
Kane Kagaya	Feb. 18, 1896	Oct. 12, 2007	F
Marion Sawyer	July 5, 1901	Feb. 26, 2013	F
Clarina Ragland	June 28, 1885	Feb. 18, 1997	F
Agnes Bechtoldt	May 28, 1886	Jan. 18, 1998	F
Myrtle Clifton	Nov. 19, 1902	July 12, 2014	F
Arrelia High	July 2, 1903	Feb. 22, 2015	F
Yoshie Saito	Dec. 25, 1892	Aug. 13, 2004	F
Louisa Aspland	Mar. 5, 1888	Oct. 21, 1999	F
Germaine Degueldre	Sept. 26, 1900	May 11, 2012	F
Joe Thomas	May 1, 1875	Dec. 14, 1986	M
Gladys Good	Mar. 12, 1900	Oct. 24, 2011	F
Carmen Romero-Rodriguez	Aug. 27, 1895	Apr. 8, 2007	F
Leona Tuttle	Apr. 13, 1896	Nov. 23, 2007	F
Marie-Louise Meunier	Mar. 15, 1887	Oct. 24, 1998	F
Geneva McDaniel	Aug. 26, 1887	Apr. 6, 1999	F
Besse Reed	Dec. 19, 1899	July 27, 2011	F
Sumie Gomagano	Apr. 15, 1900	Nov. 21, 2011	F
Grace Scott	Nov. 5, 1876	June 11, 1988	F
Iva Shumate	Nov. 4, 1887	June 11, 1999	F
Daisy Atwood	June 7, 1892	Jan. 12, 2004	F
Elizabeth Delaney	Mar. 12, 1903	Oct. 14, 2014	F
Tei Hidaka	Feb. 27, 1904	Oct. 1, 2015	F
Mago Nozawa	Feb. 9, 1896	Sept. 12, 2007	F
Pearl Hampton	Oct. 14, 1897	May 15, 2009	F
James Zackry	Aug. 15, 1881	Mar. 14, 1993	M
Mary Otway	Apr. 4, 1903	Nov. 1, 2014	F
Annie Bannell	Feb. 12, 1882	Sept. 10, 1993	F
Ella Kelley	Mar. 15, 1888	Oct. 11, 1999	F
Olive Deschamps	Feb. 22, 1901	Sept. 18, 2012	F
Tanekichi Onishi	Feb. 15, 1900	Sept. 11, 2011	M
Kana Nakada	Feb. 15, 1900	Sept. 11, 2011	F
Elisabeth Heck	July 11, 1893	Feb. 3, 2005	F
Gesuina Donati	June 9, 1893	Jan. 1, 2005	F
Lea Revault	Aug. 7, 1903	Mar. 1, 2015	F
Kiyoshi Igarashi	Aug. 2, 1897	Feb. 23, 2009	M
Herman Smith-Johannsen	June 15, 1875	Jan. 5, 1987	M
Anna DiFelice	Mar. 10, 1892	Sept. 30, 2003	F
Noemi Anderson	Sept. 28, 1897	Apr. 20, 2009	F
Elizabeth Jones	Aug. 20, 1888	Mar. 10, 2000	F
Nina Rust	June 18, 1881	Jan. 6, 1993	F
Hallie Mae Barnes	July 10, 1901	Jan. 26, 2013	F
Gloriam Bellerive-Hebert	June 28, 1901	Jan. 14, 2013	F
Hisa Kurihara	Feb. 5, 1894	Aug. 23, 2005	F
Emma Hough	Dec. 2, 1904	June 18, 2016	F
Ernest Pusey	May 5, 1895	Nov. 19, 2006	M
Jeanie Oliver	Aug. 17, 1880	Mar. 1, 1992	F
Henriette Megevand	June 24, 1887	Jan. 7, 1999	F
Marie Bernatková	Oct. 22, 1857	May 4, 1969	F
Paula Baumgärtner	Aug. 16, 1881	Feb. 24, 1993	F
Florence Reeves	Feb. 17, 1894	Aug. 28, 2005	F
Adrienne Ledent	Dec. 13, 1899	June 23, 2011	F
Gisela Dollinger	Aug. 30, 1902	Mar. 10, 2014	F
Mary Curley	Nov. 21, 1882	May 29, 1994	F
Evangeline Saulnier	Sept. 11, 1890	Mar. 19, 2002	F
Grace Young	Jan. 28, 1904	Aug. 4, 2015	F
Rosa Frau-Cuga	Aug. 12, 1901	Feb. 14, 2013	F
Thomas Nelson	July 8, 1895	Jan. 9, 2007	M
Margaret Cooke	Sept. 15, 1900	Mar. 18, 2012	F
Amanda McClenahan	Aug. 6, 1901	Feb. 7, 2013	F
Ethel Lyman	June 8, 1880	Dec. 9, 1991	F
Catherine Soiron	July 31, 1899	Jan. 31, 2011	F
Maria Bigue	Sept. 10, 1886	Mar. 12, 1998	F
Frederica Sagor Maas	July 6, 1900	Jan. 5, 2012	F
Victoria Southan	May 24, 1900	Nov. 22, 2011	F
Maria Mattivi	Nov. 29, 1904	May 29, 2016	F
Matsu Nakazato	Feb. 3, 1882	Aug. 3, 1993	F
Melva Radcliffe	Mar. 3, 1901	Aug. 31, 2012	F
Ida Turner	June 16, 1873	Dec. 12, 1984	F
Marie Bibeault	Jan. 31, 1882	July 29, 1993	F
Florence Deuchar	Feb. 18, 1882	Aug. 16, 1993	F
Mabel Frary	Sept. 16, 1892	Mar. 13, 2004	F
Edna Guthrie	Jan. 2, 1876	June 29, 1987	F
Jokichi Ikarashi	Jan. 26, 1902	July 23, 2013	M
Earl Brush	July 17, 1893	Jan. 10, 2005	M
Lillie Dorough	Sept. 12, 1880	Mar. 6, 1992	F
Maria Gentilini-Moruzzi	May 12, 1894	Nov. 4, 2005	F
Annie Cora Renfroe-Gary	July 14, 1893	Jan. 5, 2005	F
Margarete Ottman	Feb. 23, 1903	Aug. 17, 2014	F
Annie Knight	June 6, 1895	Nov. 27, 2006	F
Elisabeth Schneider	Aug. 19, 1901	Feb. 9, 2013	F
Bertha Cole	Feb. 28, 1883	Aug. 19, 1994	F
Cecelia Kelly	Feb. 13, 1891	Aug. 4, 2002	F
Viola Koch	May 24, 1897	Nov. 11, 2008	F
Ernesta Pizzocri-Rinaldi	Aug. 20, 1901	Feb. 6, 2013	F
Frieda Borchert	Jan. 5, 1897	June 22, 2008	F
Antonio Fernandes de Castro	Jan. 6, 1898	June 22, 2009	M
A. Janie Robinson	June 14, 1890	Nov. 26, 2001	F
Clara Sutton	Mar. 14, 1901	Aug. 26, 2012	F
Fannie Buten	Apr. 13, 1899	Sept. 24, 2010	F
Florence McKoy	Feb. 23, 1903	Aug. 4, 2014	F
Frances Hale	Aug. 21, 1888	Jan. 29, 2000	F
Mollie Lollis	Dec. 3, 1889	May 12, 2001	F
Sukesaburo Nakanishi	Mar. 15, 1896	Aug. 22, 2007	M
Soto Yamamoto	Apr. 10, 1901	Sept. 17, 2012	F
Shike Sato	Mar. 16, 1900	Aug. 22, 2011	F
Luther Goding	July 1, 1884	Dec. 5, 1995	M
Shizuko Oyama	Dec. 8, 1893	May 14, 2005	F
Maggie Edwards	Mar. 31, 1894	Sept. 4, 2005	F
Jan Pieter Bos	July 12, 1891	Dec. 15, 2002	M
Sophia DeMuth	June 30, 1866	Dec. 2, 1977	F
Nettie Johnson	Jan. 22, 1884	June 26, 1995	F
Claire O'Rourke	Jan. 23, 1885	June 26, 1996	F
Mamie Legg	Jan. 9, 1894	June 13, 2005	F
Eugénie Peyrieux	Dec. 1, 1903	May 4, 2015	F
Emile Fourcade	July 29, 1884	Dec. 29, 1995	M
Philomene Courbon	Sept. 15, 1900	Feb. 15, 2012	F
Benjamin Holcomb	July 3, 1889	Dec. 2, 2000	M
Viola Knack	Aug. 18, 1901	Jan. 17, 2013	F
Johanna Booyson	Jan. 17, 1857	June 16, 1968	F
Shige Kitagawa	Apr. 15, 1903	Sept. 13, 2014	F
Mary Ann Davenport	Aug. 1, 1883	Dec. 29, 1994	F
Aarne Arvonen	Aug. 4, 1897	Jan. 1, 2009	M
Ethel Darden	Feb. 17, 1900	July 17, 2011	F
Emilija Kristopaitiene	Oct. 15, 1902	Mar. 14, 2014	F
Sakura Kishi	Sept. 28, 1899	Feb. 24, 2011	F
Louise Gibson	Aug. 7, 1883	Jan. 2, 1995	F
Beulah Christie	Aug. 25, 1901	Jan. 20, 2013	F
Kayo Fujii	Mar. 12, 1888	Aug. 6, 1999	F
George Ives	Nov. 17, 1881	Apr. 12, 1993	M
Mabel Wilson	Mar. 18, 1903	Aug. 11, 2014	F
Tsuru Tokashiki	June 24, 1897	Nov. 16, 2008	F
Jan Goossenaerts	Oct. 30, 1900	Mar. 21, 2012	M
Lilian Cornell	Aug. 21, 1904	Jan. 11, 2016	F
Almeda Eshelman	July 21, 1882	Dec. 10, 1993	F
Rosa Rose	Dec. 4, 1903	Apr. 25, 2015	F
Isabella Hayes	June 17, 1900	Nov. 5, 2011	F
Kate Bottom	Mar. 4, 1881	July 22, 1992	F
Col. Jerzy Pajaczkowski-Dydynski	July 19, 1894	Dec. 6, 2005	M
Emmeline Brice	Mar. 9, 1895	July 26, 2006	F
Gladys Cole	Feb. 13, 1903	July 2, 2014	F
Louisa Thiers	Oct. 2, 1814	Feb. 17, 1926	F
Ada Mason	Sept. 24, 1895	Feb. 9, 2007	F
Karolina Kruger	Feb. 17, 1885	July 3, 1996	F
Edith Archer	Nov. 25, 1889	Apr. 11, 2001	F
Emily Calvert	Aug. 30, 1893	Jan. 13, 2005	F
Ura Karazawa	July 8, 1899	Nov. 21, 2010	F
Katharina Braun	Sept. 23, 1867	Feb. 5, 1979	F
Garland Adair	July 30, 1898	Dec. 11, 2009	M
Carrie Barckley	Aug. 24, 1887	Jan. 4, 1999	F
Alba Benatti-Togni	Mar. 21, 1902	Aug. 1, 2013	F
Lillian Joelson	Aug. 20, 1896	Dec. 30, 2007	F
Min Quarnberg	Dec. 10, 1900	Apr. 20, 2012	F
Gladys Steadman	July 11, 1903	Nov. 20, 2014	F
Estella Foster	Oct. 25, 1874	Mar. 5, 1986	F
Anna Stephan	Mar. 25, 1892	Aug. 3, 2003	F
Louise Begley	Apr. 8, 1866	Aug. 16, 1977	F
Mary Johnson	Mar. 2, 1881	July 10, 1992	F
Annie Meston	Nov. 12, 1903	Mar. 22, 2015	F
Edith Foster	July 3, 1884	Nov. 9, 1995	F
Anders Engberg	July 1, 1892	Nov. 6, 2003	M
Louisa Shephard	Sept. 14, 1898	Jan. 19, 2010	F
Ruth Bauder Clark	Aug. 1, 1899	Dec. 6, 2010	F
Lundia Suggs	May 10, 1883	Sept. 12, 1994	F
Johanne Svensson	Jan. 24, 1892	May 29, 2003	F
Constance Shepherd	Feb. 16, 1893	June 19, 2004	F
Dr. Alexander Imich	Feb. 4, 1903	June 8, 2014	M
Maria-Anna Higelin	Nov. 18, 1882	Mar. 21, 1994	F
Jack Lockett	Jan. 22, 1891	May 25, 2002	M
Mollye Marcus	Oct. 18, 1899	Feb. 18, 2011	F
Filomena Marongiu-Marongiu	Oct. 23, 1904	Feb. 23, 2016	F
Shie Kitai	June 28, 1887	Oct. 28, 1998	F
Rose Heeley	Aug. 25, 1864	Dec. 24, 1975	F
Sarah Saggs	Oct. 17, 1885	Feb. 15, 1997	F
Lena McLachlan	Jan. 13, 1886	May 14, 1997	F
Ludwika Kosztyla	Aug. 3, 1897	Dec. 1, 2008	F
Henry Hartmann	July 14, 1894	Nov. 10, 2005	M
Gozei Taba	Sept. 12, 1889	Jan. 6, 2001	F
Shelby Harris	Mar. 31, 1901	July 25, 2012	M
Annie Townsend	May 20, 1883	Sept. 11, 1994	F
Anne Matthiesen	Nov. 26, 1884	Mar. 19, 1996	F
Dolors Subirana-Compte	July 18, 1897	Nov. 9, 2008	F
Masa Nouma	Mar. 15, 1893	July 6, 2004	F
Genevieve de Reviers de Mauny	Mar. 22, 1902	July 13, 2013	F
Bertha Lilly	Sept. 9, 1896	Dec. 30, 2007	F
Kiku Nishimura	May 2, 1897	Aug. 22, 2008	F
Mattie Lee Yates	Mar. 9, 1895	June 27, 2006	F
Alexandrina Van Donkelaar-Vink	Jan. 31, 1895	May 19, 2006	F
Manolita Piña-Rubiés	Feb. 24, 1883	June 11, 1994	F
Laura Svehaug	Nov. 19, 1886	Mar. 6, 1998	F
Bessie Roffey	Mar. 2, 1897	June 17, 2008	F
Remei Company-Ventura	Feb. 10, 1903	May 28, 2014	F
Jane Redpath	Mar. 3, 1889	June 16, 2000	F
Daniel Guzman-Garcia	Feb. 6, 1897	May 21, 2008	M
Odette Ambühler	Sept. 17, 1901	Dec. 31, 2012	F
Floried Hillers	Jan. 1, 1872	Apr. 15, 1983	F
Alma Rayward	Oct. 3, 1903	Jan. 15, 2015	F
Mary Bagby	July 20, 1890	Oct. 31, 2001	F
Clara Willard	Dec. 2, 1872	Mar. 13, 1984	F
Eva McConnell	May 5, 1901	Aug. 15, 2012	F
Mary Broyles	Apr. 25, 1876	Aug. 4, 1987	F
Andree Fehr-de Boulay	Feb. 7, 1882	May 19, 1993	F
Elvira Raimondi-Tozzi	Feb. 13, 1890	May 25, 2001	F
Sei Yamashita	Oct. 10, 1902	Jan. 18, 2014	F
Helma Graham	June 28, 1904	Oct. 6, 2015	F
Harriet Jordan	Feb. 10, 1862	May 19, 1973	F
Lena Dionne	June 14, 1893	Sept. 20, 2004	F
Filomena Aran-Franquet	May 4, 1888	Aug. 9, 1999	F
Virginia Muise	July 28, 1893	Nov. 2, 2004	F
Francoise Grisanti	Oct. 28, 1902	Feb. 2, 2014	F
Alline Robideaux	Feb. 5, 1904	May 13, 2015	F
Sarah Day	Mar. 23, 1872	June 25, 1983	F
Lucy Barney	Nov. 20, 1883	Feb. 22, 1995	F
Margaret Dolan	Aug. 30, 1893	Dec. 2, 2004	F
Elsie Golcher	Nov. 29, 1891	Mar. 2, 2003	F
Alice Lindsay	Mar. 31, 1893	July 1, 2004	F
Karen Jespersen	May 5, 1889	Aug. 4, 2000	F
Blanche Aubertin	Jan. 23, 1900	Apr. 24, 2011	F
Sadayoshi Tanabe	Oct. 20, 1888	Jan. 18, 2000	M
Wilhemine Sande	Oct. 24, 1874	Jan. 21, 1986	F
Wally Baker	Jan. 9, 1898	Apr. 8, 2009	F
Pinkie Galbreath	Mar. 19, 1898	June 16, 2009	F
Elsa Tauser	July 10, 1896	Oct. 6, 2007	F
Kathe Wulf	Mar. 23, 1902	June 19, 2013	F
Rosa Beckner	Nov. 11, 1903	Feb. 7, 2015	F
Emma Duvoisin	July 5, 1886	Sept. 30, 1997	F
Cecile Ann Cox	Aug. 30, 1889	Nov. 25, 2000	F
Doris Prater	Oct. 26, 1893	Jan. 21, 2005	F
Kesa Eiei	Mar. 25, 1896	June 19, 2007	F
Delphia Hankins	July 23, 1896	Oct. 17, 2007	F
Anna Ferris	Feb. 11, 1900	May 7, 2011	F
Elizabeth Brown	Oct. 11, 1891	Jan. 3, 2003	F
Linda Zappettini-Chioino	Feb. 26, 1892	May 20, 2003	F
Tsuyano Watanabe	Feb. 20, 1896	May 14, 2007	F
Catherine Masters	Nov. 23, 1899	Feb. 14, 2011	F
Carmela Mileo-Forciniti	Nov. 27, 1899	Feb. 18, 2011	F
Lilly Stuckenberg	Mar. 24, 1872	June 14, 1983	F
Maria Van Sprengel	Jan. 30, 1882	Apr. 22, 1993	F
Eleanor Bronson	Aug. 16, 1895	Nov. 6, 2006	F
Mary Belle McCaleb	Sept. 6, 1900	Nov. 26, 2011	F
Dollie Bushey	Feb. 17, 1879	May 8, 1990	F
Bertha Lindemann	Mar. 11, 1891	May 29, 2002	F
Natalina Cresci	Dec. 25, 1890	Mar. 13, 2002	F
Myrtle Kaywood	Nov. 27, 1877	Feb. 12, 1989	F
Martha Ann James	July 29, 1893	Oct. 14, 2004	F
Kate Lowenthal	Sept. 17, 1898	Dec. 3, 2009	F
Maud Ellis	Sept. 28, 1901	Dec. 14, 2012	F
Frankie Jones	Nov. 16, 1892	Jan. 31, 2004	F
Makaru Nakanishi	Dec. 15, 1901	Feb. 28, 2013	M
Kamado Okuhara	Oct. 28, 1887	Jan. 10, 1999	F
Eliza Emerson	July 21, 1888	Oct. 3, 1999	F
Evie Wooten	Jan. 19, 1903	Apr. 3, 2014	F
Evelyn Ralston	Oct. 17, 1899	Dec. 29, 2010	F
Harriet Trudgen	May 22, 1889	Aug. 2, 2000	F
Lucy Hoyle	June 17, 1881	Aug. 27, 1992	F
Shitsuko Araki	Mar. 24, 1898	June 3, 2009	F
Johanna Frank	Sept. 15, 1875	Nov. 24, 1986	F
Nellie Jones	Jan. 30, 1897	Apr. 9, 2008	F
Ruth Engstrom	Sept. 23, 1902	Dec. 2, 2013	F
Haru Kitagawa	Jan. 23, 1900	Apr. 2, 2011	F
Julia Lyng	Dec. 22, 1878	Feb. 26, 1990	F
Marion Stout	Jan. 31, 1896	Apr. 7, 2007	F
Ada Cooper Miller	Dec. 12, 1903	Feb. 16, 2015	F
Kise Endoh	Dec. 28, 1893	Mar. 3, 2005	F
Angela Rogges-Marvulli	Nov. 19, 1900	Jan. 23, 2012	F
Alda Collins	July 26, 1902	Sept. 29, 2013	F
Elizabeth Johnson	Oct. 21, 1887	Dec. 24, 1998	F
Martha Brady	Nov. 28, 1889	Jan. 31, 2001	F
Naka Matsusaki	Jan. 1, 1896	Mar. 6, 2007	F
Henry Pfeiffer	Mar. 22, 1881	May 23, 1992	M
Tatsuno Ioda	Jan. 2, 1897	Mar. 4, 2008	F
Zachariah Blackistone	Feb. 16, 1871	Apr. 18, 1982	M
Mary Schumacher	Aug. 29, 1898	Oct. 29, 2009	F
Ruth Adler	Jan. 11, 1905	Mar. 12, 2016	F
Annie Cawthorne	Jan. 18, 1875	Mar. 18, 1986	F
Elsie Ward	July 24, 1899	Sept. 21, 2010	F
Elizabeth Neu	Aug. 21, 1871	Oct. 18, 1982	F
Julia Nutwell	July 30, 1887	Sept. 25, 1998	F
Theresia Staffler-Breitenberger	Nov. 15, 1898	Jan. 11, 2010	F
Lillian Leblanc	Dec. 26, 1898	Feb. 20, 2010	F
Teru Sugita	Oct. 5, 1902	Nov. 30, 2013	F
Alma Abernathy	Dec. 7, 1866	Jan. 31, 1978	F
Domenica Di Tomasso-Cicchelli	Feb. 11, 1900	Apr. 7, 2011	F
Selma Gaetz	May 12, 1903	July 5, 2014	F
Antonio Baldo	July 6, 1887	Aug. 28, 1998	M
Teresa Ruberto-D'Anna	Nov. 3, 1896	Dec. 26, 2007	F
Kimi Nakano	Mar. 18, 1900	May 9, 2011	F
Alma Tresselt	Nov. 1, 1891	Dec. 22, 2002	F
Lucia Madaria-Vesga	Dec. 13, 1894	Feb. 2, 2006	F
Hermine Nistler	Dec. 24, 1900	Feb. 13, 2012	F
Aaron Bazemore	Feb. 20, 1881	Apr. 10, 1992	M
Edward Bernard	June 22, 1889	Aug. 11, 2000	M
Edith Taylor	May 1, 1894	June 20, 2005	F
Shinobu Matsuda	Oct. 8, 1902	Nov. 26, 2013	F
Ine Tsugawa	Apr. 3, 1875	May 21, 1986	F
Alma Bruss	Sept. 17, 1889	Nov. 4, 2000	F
Salvina Martinelli-Avanzi	Aug. 2, 1892	Sept. 18, 2003	F
Grazia Spadafino-Papalino	Oct. 13, 1893	Nov. 29, 2004	F
Marie-Rose Mueller	Sept. 20, 1896	Nov. 5, 2007	F
Francisco Fernández-Fernández	July 24, 1901	Sept. 7, 2012	M
Orsola Virginia Perego	Jan. 10, 1892	Feb. 23, 2003	F
Ulis Badley	Dec. 18, 1896	Jan. 30, 2008	F
Maria Santa Butera-Catalano	Dec. 2, 1904	Jan. 14, 2016	F
Norio Kawada	Apr. 25, 1892	June 6, 2003	M
Katherine Coughlin	Dec. 21, 1903	Jan. 30, 2015	F
Clara Jacobs	Sept. 9, 1866	Oct. 18, 1977	F
Anna Williams	Nov. 20, 1882	Dec. 29, 1993	F
Kama Nakasone	Nov. 23, 1891	Jan. 1, 2003	M
Gunhild Foerster	Dec. 28, 1893	Feb. 4, 2005	F
Virginia Call	Jan. 3, 1898	Feb. 10, 2009	F
Harry Patch	June 17, 1898	July 25, 2009	M
D. Ruth Kelly	Sept. 20, 1898	Oct. 28, 2009	F
Louise Bossong	June 19, 1876	July 26, 1987	F
Nellie Thompson	Oct. 21, 1878	Nov. 27, 1989	F
Suzanne Hallet	Sept. 17, 1901	Oct. 23, 2012	F
Peter Solum	May 3, 1882	June 5, 1993	M
Bernardina Van Dommelen	Mar. 15, 1899	Apr. 16, 2010	F
Beulah Young	Aug. 18, 1900	Sept. 19, 2011	F
Emmie Fulmer	Nov. 21, 1878	Dec. 21, 1989	F
Maria Pettigrew	Oct. 27, 1893	Nov. 26, 2004	F
Francisca Barracel-Fernandez	June 18, 1902	July 18, 2013	F
Cruz Garcia	Sept. 14, 1878	Oct. 13, 1989	F
Grace-Lillian Schaffner	Nov. 28, 1878	Dec. 26, 1989	F
Dora McRae	Aug. 29, 1899	Sept. 26, 2010	F
Anna Lewicki	Dec. 6, 1900	Jan. 3, 2012	F
Lorna Best	July 4, 1903	Aug. 1, 2014	F
Marthe Gojon	Nov. 1, 1893	Nov. 28, 2004	F
Norma Pratt	Apr. 15, 1891	May 11, 2002	F
Catherine Carter	Nov. 22, 1899	Dec. 18, 2010	F
Masao Kaga	June 1, 1902	June 26, 2013	M
Germaine Lafond	July 27, 1901	Aug. 20, 2012	F
Ivory Ross-Lambert	Sept. 16, 1901	Oct. 10, 2012	F
Sato Kawaida	Dec. 2, 1902	Dec. 26, 2013	F
Doris Punchard	July 19, 1904	Aug. 12, 2015	F
Emma Bingham	Nov. 1, 1874	Nov. 25, 1985	F
Alice Brewster	Sept. 16, 1871	Oct. 9, 1982	F
Soto Kitagawa	Feb. 23, 1890	Mar. 18, 2001	F
Haya Kurogi	Jan. 10, 1897	Feb. 2, 2008	F
Sumie Kawamura	Feb. 8, 1902	Mar. 2, 2013	F
Miriam Banister	Mar. 19, 1817	Apr. 9, 1928	F
Margaret Guill	Apr. 7, 1896	Apr. 28, 2007	F
Sarah Morgan	Jan. 23, 1867	Feb. 12, 1978	F
Adelaide Virginia Rocca	May 4, 1889	May 24, 2000	F
Ernest Peronneau	Mar. 6, 1903	Mar. 26, 2014	M
Mary Erskine	Sept. 21, 1884	Oct. 10, 1995	F
Hana Saito	Mar. 10, 1902	Mar. 29, 2013	F
Christina Van Druten	Nov. 20, 1876	Dec. 8, 1987	F
Martha Pellow	May 18, 1889	June 2, 2000	F
Allie Wilkerson	Oct. 7, 1886	Oct. 21, 1997	F
Michalina Wasilewska	Dec. 21, 1898	Jan. 3, 2010	F
Giovanni Ligato	Feb. 18, 1901	Mar. 2, 2012	M
Stella Chesnut	Feb. 23, 1890	Mar. 7, 2001	F
Effie Mae Caffee	Feb. 11, 1902	Feb. 23, 2013	F
Odette Colin	Mar. 28, 1903	Apr. 9, 2014	F
Ivy Clapham	Sept. 6, 1903	Sept. 18, 2014	F
Iris Branch	May 14, 1903	May 26, 2014	F
Domenico Minervino	May 10, 1880	May 21, 1991	M
Anna Palarowska (Sister Bernadetta)	Oct. 22, 1902	Nov. 2, 2013	F
Jessie Smith	Jan. 28, 1885	Feb. 7, 1996	F
Johanna Geizen-Zandstra	Sept. 7, 1882	Sept. 16, 1993	F
Berthe Sadron	Feb. 18, 1888	Feb. 27, 1999	F
Gertrude Marshall	Oct. 16, 1902	Oct. 25, 2013	F
Elisabeth Chaudiere	Jan. 13, 1903	Jan. 20, 2014	F
Gwen Phillips	July 17, 1903	July 24, 2014	F
Agnes Brown	Feb. 5, 1892	Feb. 11, 2003	F
Catharina Peters-Keultjes	Mar. 14, 1898	Mar. 20, 2009	F
Sue Lee Sanders	Jan. 9, 1902	Jan. 15, 2013	F
Maddalena Figone-Firenze	Mar. 1, 1881	Mar. 6, 1992	F
Ada Furby	July 22, 1903	July 27, 2014	F
Aki Ichikawa	Aug. 10, 1889	Aug. 14, 2000	F
Sarah Isom	Sept. 17, 1872	Sept. 20, 1983	F
Kaya Itoh	Aug. 30, 1894	Sept. 1, 2005	F
Nijiro Tokuda	June 10, 1895	June 12, 2006	M
Amanda Jones	Dec. 16, 1897	Dec. 18, 2008	F
Robert Alexander Early	Oct. 8, 1849	Oct. 9, 1960	M
Miwa Sugisawa	Oct. 2, 1900	Oct. 3, 2011	F
Iva Crouse	Mar. 8, 1895	Mar. 8, 2006	F
Emilienne Nacry	Mar. 10, 1901	Mar. 10, 2012	F
Valentino Stella	Jan. 2, 1886	Jan. 1, 1997	M
Edith Land	Feb. 20, 1879	Feb. 19, 1990	F
Cora Boggs Gentry	Apr. 14, 1897	Apr. 11, 2008	F
Else Assmann	Feb. 18, 1902	Feb. 15, 2013	F
Tama Taira	Sept. 25, 1900	Sept. 22, 2011	F
Maria Mojica Torres	May 3, 1903	Apr. 30, 2014	F
Anna De Guchtenaere	Apr. 10, 1904	Apr. 6, 2015	F
Lucia Prata	Oct. 20, 1883	Oct. 15, 1994	F
Cora Rousseaux	Feb. 18, 1891	Feb. 13, 2002	F
Giichi Okumura	Oct. 18, 1896	Oct. 13, 2007	M
Isabella Brown	Jan. 29, 1900	Jan. 24, 2011	F
Sue Jackley	Mar. 23, 1871	Mar. 17, 1982	F
Ida Severini-Nardi	Feb. 12, 1893	Feb. 6, 2004	F
Koyumi Inoue	July 18, 1895	July 12, 2006	F
Germaine Fosse	Dec. 24, 1898	Dec. 18, 2009	F
Yaeno Koga	Nov. 4, 1889	Oct. 27, 2000	F
Emilie Lavoie	Apr. 10, 1898	Apr. 2, 2009	F
Ruth Stethem	June 14, 1903	June 6, 2014	F
Mabel Bauman	July 22, 1889	July 12, 2000	F
Riu Kato	Nov. 5, 1899	Oct. 27, 2010	F
Rosalinda Del Duca-Di Santo	May 14, 1875	May 3, 1986	F
Mabel Bennett	Sept. 6, 1881	Aug. 25, 1992	F
Minnie Bell Maclin	July 12, 1893	June 29, 2004	F
Fern Fentiman	Aug. 30, 1900	Aug. 18, 2011	F
Lida Bertonati-Guerrieri	Apr. 30, 1867	Apr. 17, 1978	F
Charles Shebanek	Sept. 9, 1883	Aug. 27, 1994	M
Fuji Nozawa	Sept. 20, 1893	Sept. 6, 2004	F
Marguerite Bellion	Feb. 12, 1891	Jan. 29, 2002	F
Ibra Jones	Apr. 4, 1894	Mar. 21, 2005	F
Antonio Pierro	Feb. 22, 1896	Feb. 8, 2007	M
John Quincy Post	June 7, 1884	May 23, 1995	M
Ruth Ferguson	May 5, 1895	Apr. 20, 2006	F
Sietje Cornelia Hof	Jan. 7, 1901	Dec. 23, 2011	F
Florence Green	Feb. 19, 1901	Feb. 4, 2012	F
Hilda Jackson	Aug. 19, 1903	Aug. 4, 2014	F
Emilie Taillard	Sept. 16, 1900	Aug. 31, 2011	F
Marie-Louise Fuset	Feb. 10, 1903	Jan. 25, 2014	F
Jeannette Johnson	Jan. 7, 1886	Dec. 20, 1996	F
Fannie Tate	Sept. 12, 1888	Aug. 26, 1999	F
Epsie Wilson	Feb. 25, 1898	Feb. 7, 2009	F
Margaret Matthews	Dec. 12, 1887	Nov. 24, 1998	F
Estella Oliver	June 20, 1893	June 1, 2004	F
Carl Berner	Jan. 27, 1902	Jan. 7, 2013	M
Percie Ryan	May 24, 1880	May 4, 1991	F
Madeleine Delmotte	Apr. 20, 1896	Mar. 31, 2007	F
Beulah Elchert	July 22, 1897	July 1, 2008	F
Judith Pinard	July 3, 1898	June 13, 2009	F
Kate Snyder	Dec. 2, 1877	Nov. 9, 1988	F
Olive Dubay	Aug. 30, 1895	Aug. 7, 2006	F
Plazida Insausti-Lekuona	Oct. 5, 1896	Sept. 12, 2007	F
Giuseppina Deidda-Pala	Jan. 25, 1900	Jan. 2, 2011	F
Gregory Pandazes	Jan. 15, 1873	Dec. 22, 1983	M
Eiju Tsuru	Feb. 4, 1879	Jan. 11, 1990	M
Helen Netherton	Dec. 19, 1900	Nov. 25, 2011	F
Cirilla Zenari-Sgrignoni	Feb. 28, 1902	Feb. 2, 2013	F
Viva McComb	Mar. 29, 1894	Mar. 3, 2005	F
Nels Berger	Oct. 20, 1885	Sept. 22, 1996	M
Maria Sgroi	Feb. 19, 1887	Jan. 23, 1998	F
Conrad Johnson	Jan. 19, 1904	Dec. 23, 2014	M
Bessie Bettencourt	Feb. 12, 1874	Jan. 14, 1985	F
Lillie Maud Carberry	Feb. 15, 1886	Jan. 16, 1997	F
Gerritdina Schellevis	Dec. 12, 1890	Nov. 13, 2001	F
Fanny Nystrom	Sept. 30, 1878	Aug. 31, 1989	F
Aloysia Tilscher	Dec. 9, 1893	Nov. 8, 2004	F
Tome Sagara	Aug. 10, 1901	July 10, 2012	F
Maria Lazzeri	Mar. 15, 1904	Feb. 13, 2015	F
Charlie Nelson	Sept. 21, 1867	Aug. 20, 1978	M
Elizabeth Seube	Apr. 8, 1889	Mar. 6, 2000	F
Margaret Helene Ellis	Feb. 24, 1894	Jan. 22, 2005	F
Yoshio Nakagawa	Dec. 19, 1901	Nov. 16, 2012	M
Eleonora Casagrande-Torre	July 9, 1886	June 6, 1997	F
Kaya Kataoka	Apr. 1, 1897	Feb. 27, 2008	F
Masatake Kinoshita	Aug. 20, 1897	July 17, 2008	M
Bessie Viar	Mar. 22, 1881	Feb. 16, 1992	F
Aimee Rensonnet	Jan. 18, 1900	Dec. 15, 2010	F
Catherine Dion	July 26, 1901	June 21, 2012	F
Julia Savage	Sept. 11, 1878	Aug. 7, 1989	F
Concetta La Rocca-Fera	June 4, 1901	Apr. 29, 2012	F
Estella Kingsbury	Mar. 28, 1885	Feb. 20, 1996	F
Ethel Fee	Feb. 21, 1888	Jan. 15, 1999	F
Emilia Revello-Ferro	June 1, 1898	Apr. 24, 2009	F
Gudrun Omdahl Onshuus	July 17, 1899	June 9, 2010	F
Etta Parker	Nov. 3, 1884	Sept. 25, 1995	F
Mabel Greenwald	Feb. 7, 1885	Dec. 30, 1995	F
Rosa Gai	June 19, 1895	May 11, 2006	F
Mildred Jasme	Feb. 15, 1899	Jan. 7, 2010	F
Frieda Schmidt	Dec. 15, 1899	Nov. 6, 2010	F
Kiyo Maeda	Jan. 5, 1903	Nov. 27, 2013	F
Tessaku Tominaga	Dec. 7, 1903	Oct. 29, 2014	M
Mabel Maloyan	Dec. 26, 1881	Nov. 15, 1992	F
Claudia Ketcham	Dec. 1, 1897	Oct. 20, 2008	F
Aline Beslay	June 17, 1898	May 6, 2009	F
Kinno Tagami	Jan. 12, 1892	Nov. 30, 2002	F
Margaret Ann Neve	May 18, 1792	Apr. 4, 1903	F
Linus Reinhart	July 28, 1892	June 14, 2003	M
Florence Canonic	Feb. 8, 1902	Dec. 25, 2012	F
Jeanne Violette	Jan. 12, 1889	Nov. 27, 1999	F
Margaret Sandiford	Mar. 24, 1903	Feb. 6, 2014	F
Iva Metcalf	Mar. 18, 1890	Jan. 30, 2001	F
Lloyd Myers	Mar. 20, 1892	Feb. 1, 2003	M
Hazel Urie	Sept. 17, 1903	Aug. 1, 2014	F
Teresa Brachetta-Buschittari	Aug. 11, 1899	June 24, 2010	F
Masakichi Kajita	Oct. 26, 1903	Sept. 8, 2014	M
Isaac Edwards	Dec. 6, 1863	Oct. 18, 1974	M
Frank Ahmann	May 11, 1889	Mar. 22, 2000	M
Pasqualina Colli-Vaccarolo	May 17, 1894	Mar. 29, 2005	F
Belle Garfinkel	Apr. 26, 1902	Mar. 8, 2013	F
Ada Clegett	Jan. 27, 1885	Dec. 8, 1995	F
Alice Thomas	Aug. 24, 1894	July 5, 2005	F
Umeno Arai	Nov. 10, 1898	Sept. 21, 2009	F
Emma Ricks	Dec. 30, 1885	Nov. 8, 1996	F
Komitsu Yano	Nov. 4, 1891	Sept. 14, 2002	F
Chrissie Martenstein	June 9, 1897	Apr. 18, 2008	F
Cäcilia Buchinger	Sept. 27, 1901	Aug. 6, 2012	F
Frances Nickels	May 21, 1885	Mar. 29, 1996	F
Winifred Pettit	Nov. 1, 1887	Sept. 10, 1998	F
Rosa Rader	Mar. 27, 1879	Feb. 1, 1990	F
Hilda Lacroix	Jan. 27, 1899	Dec. 4, 2009	F
Marie-Louise Thurneyssen	Aug. 21, 1888	June 27, 1999	F
Mary Tankursley	Feb. 21, 1901	Dec. 28, 2011	F
Meta Bongs	Aug. 19, 1903	June 25, 2014	F
Ramona Agudin-Fernandez	Mar. 9, 1870	Jan. 12, 1981	F
Mary Snow	Mar. 9, 1882	Jan. 12, 1993	F
Anna Rust	Oct. 11, 1889	Aug. 15, 2000	F
Leopold Vietoris	June 4, 1891	Apr. 9, 2002	M
Charlotte Gibson	Apr. 2, 1896	Feb. 5, 2007	F
Elsie Palmer	Jan. 27, 1894	Nov. 29, 2004	F
Agnes Wetzel	Oct. 18, 1899	Aug. 21, 2010	F
Katarina Marinic	Oct. 30, 1899	Sept. 2, 2010	F
Takashi Hattori	Mar. 12, 1898	Jan. 12, 2009	M
Shizuno Iwasaki	Feb. 1, 1891	Dec. 3, 2001	F
Yoshi Kobayashi	Sept. 2, 1898	July 4, 2009	F
Lorraine Coops	Jan. 18, 1904	Nov. 19, 2014	F
Minnie Davenport	Mar. 21, 1885	Jan. 19, 1996	F
Rosa Colicchia	Jan. 30, 1886	Nov. 29, 1996	F
Helen Williams	Oct. 29, 1884	Aug. 28, 1995	F
Renee Rousselot	May 27, 1904	Mar. 26, 2015	F
Marie-Isabelle Tuffal	Jan. 14, 1889	Nov. 12, 1999	F
Berta Zeisler	Feb. 2, 1900	Dec. 1, 2010	F
Bertha Pautz	Dec. 20, 1885	Oct. 16, 1996	F
Romanie Pollet	Dec. 21, 1898	Oct. 17, 2009	F
Frederique Noel	June 19, 1868	Apr. 14, 1979	F
Anne-Marie (Adam) Vandermersch	Dec. 14, 1892	Oct. 8, 2003	F
Dolores Lauenroth	June 13, 1901	Apr. 6, 2012	F
Margaret Linehan	Apr. 27, 1892	Feb. 18, 2003	F
Jennie Parlin	Feb. 26, 1876	Dec. 19, 1986	F
Litta Walker	Mar. 23, 1893	Jan. 13, 2004	F
Frances Little	Jan. 15, 1900	Nov. 7, 2010	F
Gisela Metreweli	Oct. 10, 1893	July 31, 2004	F
Katherine Aiken	Mar. 24, 1879	Jan. 12, 1990	F
Rosalind Hill	Mar. 30, 1899	Jan. 18, 2010	F
Lillian Cardullo	May 20, 1903	Mar. 10, 2014	F
Vera Kift	Apr. 8, 1894	Jan. 26, 2005	F
Marie Stutz	Oct. 22, 1896	Aug. 11, 2007	F
Maybelle Montgomery	Dec. 4, 1895	Sept. 22, 2006	F
Jeanne Rannou	Sept. 14, 1901	July 2, 2012	F
Teruko Sugimoto	Feb. 27, 1902	Dec. 15, 2012	F
Corinne Walter	Sept. 5, 1902	June 24, 2013	F
Claudia Brown	Nov. 25, 1880	Sept. 12, 1991	F
Mary O'Hern	Mar. 11, 1886	Dec. 27, 1996	F
Elva Rudder	Feb. 12, 1893	Nov. 28, 2003	F
Jeanne Gagnard	Oct. 29, 1899	Aug. 14, 2010	F
Maria Eriksson	Mar. 27, 1900	Jan. 10, 2011	F
Henrine Lee	July 27, 1904	May 12, 2015	F
Anna Wheeler	Mar. 5, 1833	Dec. 18, 1943	F
Helene Byrne	Sept. 12, 1902	June 27, 2013	F
Lula Lykins	Feb. 3, 1898	Nov. 16, 2008	F
Elsa Everly	Apr. 11, 1898	Jan. 23, 2009	F
Jennie Pattist	Mar. 24, 1903	Jan. 5, 2014	F
Alba Bertoni	June 19, 1904	Apr. 1, 2015	F
Elsie Day	Dec. 16, 1885	Sept. 26, 1996	F
Bertha McGimsey	July 13, 1900	Apr. 24, 2011	F
Tomi Hirano	Mar. 18, 1903	Dec. 28, 2013	F
Bartolomea De Marie	Mar. 3, 1904	Dec. 13, 2014	F
Effie Marsh	June 9, 1868	Mar. 20, 1979	F
Grace Cottrell	Apr. 1, 1878	Jan. 10, 1989	F
Verna Webber	Feb. 27, 1903	Dec. 8, 2013	F
Walter Wilcox	Nov. 1, 1872	Aug. 11, 1983	M
Trudie Martin	Oct. 19, 1901	July 27, 2012	F
Francesca Lo Presti-Valenza	Apr. 30, 1890	Feb. 5, 2001	F
Vincenza Pannuti-Camera	Sept. 16, 1860	June 23, 1971	F
Maria De Vitis-Greco	Apr. 1, 1887	Jan. 6, 1998	F
Mathile Rouene	Aug. 13, 1895	May 20, 2006	F
Caroline Campistron	May 27, 1867	Mar. 2, 1978	F
Hattie Bowden	Feb. 18, 1884	Nov. 24, 1994	F
Bradshaw Sims	May 15, 1884	Feb. 18, 1995	F
Nellie Carlson	Nov. 12, 1881	Aug. 16, 1992	F
Jessamine Nicholls	Jan. 25, 1892	Oct. 30, 2002	F
Catherine Kral	Nov. 15, 1891	Aug. 19, 2002	F
Johanna Boost-Dalloyaux	Aug. 28, 1898	June 1, 2009	F
Telesfora de la Torre-Mendizábal	Jan. 5, 1876	Oct. 8, 1986	F
Galo Leoz-Ortin	Apr. 22, 1879	Jan. 23, 1990	M
Frieda Müller	Oct. 18, 1894	July 21, 2005	F
Christina Morrison	Oct. 22, 1895	July 25, 2006	F
Ethel Gale	Apr. 26, 1888	Jan. 26, 1999	F
Maria Campagna	Aug. 1, 1897	May 2, 2008	F
Odette Pompanon	Nov. 19, 1902	Aug. 21, 2013	F
Saki Kanda	Mar. 26, 1903	Dec. 26, 2013	F
Shitsu Fuchikami	Jan. 5, 1896	Oct. 6, 2006	F
Ethel Tuck	Aug. 16, 1881	May 15, 1992	F
Suhe Yamada	June 5, 1895	Mar. 5, 2006	F
Elisa de Iglesia-Alonso	June 28, 1895	Mar. 28, 2006	F
Rosina Nicolli-Bosetti	Mar. 12, 1904	Dec. 10, 2014	F
Franziska Rau	Mar. 9, 1902	Dec. 6, 2012	F
Juanita Campbell	Oct. 23, 1903	July 22, 2014	F
Mary Bodie	Mar. 15, 1879	Dec. 11, 1989	F
Constance Young	Nov. 1, 1869	July 27, 1980	F
Adelia Mead	Feb. 14, 1885	Nov. 10, 1995	F
Nancy Ray	Sept. 11, 1889	June 6, 2000	F
Jenny Karlsson	Oct. 17, 1891	July 13, 2002	F
Carrie McDonald	Dec. 4, 1894	Aug. 30, 2005	F
Laura Livingston	Apr. 11, 1881	Jan. 4, 1992	F
Mary Waskom	Nov. 15, 1889	Aug. 8, 2000	F
Kame Uei	May 8, 1892	Jan. 30, 2003	F
Nora LaPlace	Dec. 14, 1887	Sept. 6, 1998	F
Sarah Ann Raw	Dec. 20, 1873	Sept. 10, 1984	F
Teresia Lindahl	June 10, 1888	Mar. 2, 1999	F
Tsuru Takenaka	May 18, 1891	Feb. 6, 2002	F
Maria Barbieri-Zanre	July 27, 1904	Apr. 17, 2015	F
Kate Jones	Apr. 3, 1880	Dec. 22, 1990	F
Mary Ansick	Mar. 6, 1897	Nov. 24, 2007	F
Natsu Nakazono	May 31, 1903	Feb. 18, 2014	F
Pauline Spyra	Apr. 24, 1886	Jan. 11, 1997	F
Mary Acierni	Feb. 14, 1898	Nov. 2, 2008	F
Maria Artimini-Carli	Sept. 16, 1900	June 3, 2011	F
Zentaro Kaneta	May 13, 1903	Jan. 28, 2014	M
Nancy McCown	Sept. 22, 1878	June 8, 1989	F
Gregorio Merino-Calvo	Dec. 24, 1886	Sept. 9, 1997	M
Kou Takayanagi	July 24, 1901	Apr. 8, 2012	F
Bonita Zigrang	July 15, 1904	Mar. 31, 2015	F
Mabel Brinkworth	Dec. 13, 1893	Aug. 27, 2004	F
Marie Lemoigne	May 18, 1899	Jan. 31, 2010	F
Edna Smith	Aug. 30, 1899	May 15, 2010	F
Louise Bruss	May 30, 1874	Feb. 11, 1985	F
Vera Zeilman	Dec. 27, 1889	Sept. 9, 2000	F
Maria Gandolfi-Benni	July 1, 1896	Mar. 15, 2007	F
Pasqualina Franco	Dec. 2, 1898	Aug. 16, 2009	F
Ikuyo Tanaka	Aug. 2, 1893	Apr. 14, 2004	F
Florence Cox	Oct. 24, 1895	July 7, 2006	F
Doreen Washington	May 24, 1898	Feb. 4, 2009	F
Hilliard Hudson	Feb. 23, 1899	Nov. 6, 2009	M
Michino Takenaka	June 22, 1901	Mar. 4, 2012	F
Yae Yabuki	June 25, 1901	Mar. 7, 2012	F
Clara Robertson	Mar. 23, 1876	Dec. 3, 1986	F
Della Norwood	Oct. 26, 1884	July 8, 1995	F
Ethel Pease	May 9, 1888	Jan. 19, 1999	F
Placida Antonina Flores	Oct. 21, 1900	July 3, 2011	F
Ellen Barber	Oct. 20, 1903	July 2, 2014	F
Gertrude Noone	Dec. 30, 1898	Sept. 10, 2009	F
Miyuki Kosaka	Jan. 21, 1903	Oct. 2, 2013	F
Della Pope	Mar. 9, 1891	Nov. 17, 2001	F
Sai Kitamura	Mar. 4, 1893	Nov. 12, 2003	F
Chiyo Ogata	Mar. 28, 1896	Dec. 6, 2006	F
Toki Takagi	Feb. 1, 1899	Oct. 12, 2009	F
Lina Sansuini	Sept. 9, 1902	May 19, 2013	F
Ethan Shelton	July 10, 1903	Mar. 19, 2014	M
Effie Burress	Apr. 12, 1881	Dec. 19, 1991	F
Elizabeth Gauthier	June 5, 1901	Feb. 10, 2012	F
Lucretia Hall	Aug. 15, 1887	Apr. 21, 1998	F
Alice Hoffs	Feb. 25, 1902	Oct. 31, 2012	F
Giovanni Battista Buffo	Dec. 9, 1867	Aug. 14, 1978	M
Virginia Broglia-Ruviello	Oct. 11, 1887	June 16, 1998	F
Gabrielle Demets	Aug. 26, 1899	May 1, 2010	F
Clara Davis	Nov. 28, 1900	Aug. 3, 2011	F
Henri Perignon	Oct. 14, 1879	June 18, 1990	M
Mary Ann Poole	May 31, 1887	Feb. 2, 1998	F
Daisy Stewart	May 7, 1888	Jan. 9, 1999	F
Mary Fillebrown	Jan. 19, 1883	Sept. 22, 1993	F
Gerald Gilman	Apr. 30, 1893	Jan. 1, 2004	M
Elizabeth Walker	Aug. 31, 1899	May 4, 2010	F
Cloa Gragg	June 1, 1903	Feb. 2, 2014	F
Francesca Adelfio Spataro	Mar. 4, 1879	Nov. 4, 1989	F
Gretchen Cross	Sept. 23, 1892	May 26, 2003	F
Mary Spinner	Feb. 20, 1901	Oct. 21, 2011	F
Inez Wormer	Mar. 27, 1886	Nov. 24, 1996	F
Alexis Daigneau	Aug. 4, 1890	Apr. 3, 2001	M
Damasa Carrascosa-Vicente	Dec. 11, 1895	Aug. 9, 2006	F
Jean Einstein	Apr. 11, 1896	Dec. 8, 2006	F
Aurelio Díaz-Campillo	Oct. 16, 1878	June 13, 1989	M
Marie Audy	Mar. 29, 1899	Nov. 24, 2009	F
Ada Cooper	Sept. 6, 1902	May 4, 2013	F
Gladys Henry	Mar. 22, 1904	Nov. 17, 2014	F
Helen Bowerman	June 11, 1899	Feb. 5, 2010	F
Gallai Rezso	Jan. 29, 1904	Sept. 25, 2014	M
Marie Jensen	June 5, 1904	Jan. 30, 2015	F
Dolores Gou Andreu	Mar. 27, 1892	Nov. 20, 2002	F
Catherine Furey	Apr. 6, 1893	Nov. 30, 2003	F
Mary Whidby	July 27, 1891	Mar. 21, 2002	F
Janet Roberts	Aug. 13, 1901	Apr. 6, 2012	F
Frieda Tessmer	Aug. 5, 1897	Mar. 28, 2008	F
Jeanne Berget	July 13, 1898	Mar. 6, 2009	F
Nobu Abe	Feb. 3, 1900	Sept. 27, 2010	F
Elizabeth Watkins	Mar. 10, 1863	Oct. 31, 1973	F
Marie-Celine Maisonniaud	Oct. 26, 1876	June 17, 1987	F
Bessie Short	Sept. 10, 1886	May 2, 1997	F
Julia Fournier-Cuadros	Nov. 9, 1897	June 30, 2008	F
Helene Carrion	Oct. 14, 1898	June 5, 2009	F
Ella Hild	Mar. 25, 1894	Nov. 12, 2004	F
Tei Ura	Oct. 16, 1895	June 5, 2006	F
Mary Brown	Sept. 5, 1897	Apr. 24, 2008	F
Elva McKittrick	Dec. 21, 1900	Aug. 10, 2011	F
Alta Nelson	July 24, 1901	Mar. 12, 2012	F
Linnie Thuesen	Apr. 11, 1903	Nov. 29, 2013	F
Lily Wilkinson	Feb. 8, 1891	Sept. 27, 2001	F
Clothilde Rey	Nov. 20, 1892	July 9, 2003	F
Hajime Fujita	Feb. 15, 1902	Oct. 3, 2012	M
Anna Scarano-Laviola	Mar. 5, 1902	Oct. 22, 2012	F
Mildred Chase	Aug. 30, 1893	Apr. 16, 2004	F
Stella Cooley	Nov. 6, 1897	June 23, 2008	F
Marie Prodhomme	June 14, 1900	Jan. 30, 2011	F
Carrie Harrison	May 9, 1881	Dec. 23, 1991	F
Yoshii Ishii	Jan. 16, 1890	Aug. 31, 2000	F
Sally Mitchell	Nov. 25, 1904	July 11, 2015	F
Laura Dunlap	July 16, 1879	Feb. 28, 1990	F
Marcelle-Jeanne Colas	July 28, 1897	Mar. 11, 2008	F
Luigia Zamparo-Corona	Apr. 29, 1903	Dec. 12, 2013	F
Anna Cone	Sept. 20, 1885	May 3, 1996	F
Cornelia Hendrikse	Dec. 2, 1885	July 15, 1996	F
Mabel Monroe	Oct. 30, 1895	June 13, 2006	F
Hester Payne	May 8, 1887	Dec. 19, 1997	F
Anne-Marie Hemery	July 25, 1889	Mar. 6, 2000	F
Hanae Kondou	Apr. 21, 1894	Dec. 2, 2004	F
Shige Taminato	Nov. 15, 1901	June 27, 2012	F
Alton Gilbert	June 11, 1878	Jan. 21, 1989	M
Lucia Damiano	Aug. 4, 1900	Mar. 16, 2011	F
Jeannette Kennedy	Jan. 6, 1891	Aug. 16, 2001	F
Betty Rutherford	May 4, 1898	Dec. 11, 2008	F
Bessie Waldern	Oct. 1, 1887	May 8, 1998	F
Daphne Brann	Aug. 4, 1890	Mar. 10, 2001	F
Gladys Lannigan	May 20, 1901	Dec. 23, 2011	F
James Nash	July 31, 1872	Mar. 4, 1983	M
Maria-Eufemia Domenici-Cordano	Aug. 12, 1898	Mar. 16, 2009	F
Viva Hirsch	Dec. 30, 1900	Aug. 3, 2011	F
Ethel Wood	Jan. 16, 1901	Aug. 19, 2011	F
Maudie Wilson	Mar. 23, 1903	Oct. 24, 2013	F
Matilda Elsbury	Sept. 28, 1874	Apr. 30, 1985	F
William Harrison McDaniel	May 20, 1878	Dec. 20, 1988	M
Erna Scharfenberg	June 26, 1894	Jan. 26, 2005	F
Bernard Delhom	July 9, 1885	Feb. 7, 1996	M
Lois Leyda	July 19, 1903	Feb. 17, 2014	F
Eva Bearce	Mar. 14, 1881	Oct. 12, 1991	F
Clarida Roy	Oct. 19, 1863	May 18, 1974	F
Laura Scales	Nov. 13, 1879	June 12, 1990	F
Teresa Cesarini-Spada	June 19, 1894	Jan. 16, 2005	F
Fenimola Farinelli-Beghetti	Oct. 1, 1894	Apr. 30, 2005	F
Charles Young	Dec. 28, 1894	July 27, 2005	M
Fulvia Canale	Mar. 10, 1904	Oct. 7, 2014	F
Louisa Froehlich	Sept. 18, 1864	Apr. 16, 1975	F
Mary Ford	June 8, 1877	Jan. 4, 1988	F
Florrie Cleverdon	Apr. 17, 1886	Nov. 13, 1996	F
Maria Laborie	Apr. 26, 1887	Nov. 22, 1997	F
Giulia Gemignani	Mar. 25, 1895	Oct. 21, 2005	F
Mary Ann Scoles	Dec. 25, 1896	July 23, 2007	F
Sylvia Utz	Mar. 9, 1899	Oct. 5, 2009	F
Maria-Giovanna Giudice-Piatti	Sept. 28, 1901	Apr. 25, 2012	F
Mathilde Stoellger	Apr. 21, 1893	Nov. 16, 2003	F
Florence Van Stockum	Oct. 5, 1894	May 2, 2005	F
Carla Porta Musa	Mar. 15, 1902	Oct. 10, 2012	F
Marie Davit-Piacentino	Nov. 25, 1888	June 21, 1999	F
Maria Thiebat-Forcheri	Aug. 16, 1896	Mar. 12, 2007	F
Karolina Gröber	Apr. 27, 1901	Nov. 21, 2011	F
Aleksandra Dranka	Oct. 3, 1903	Apr. 29, 2014	F
Karl Friedrich Wedeking	Oct. 10, 1862	May 5, 1973	M
Ida Keen	Mar. 1, 1884	Sept. 24, 1994	F
Marjorie MacGown	Sept. 17, 1897	Apr. 11, 2008	F
Helene Andrea Nilsen	Apr. 7, 1901	Oct. 31, 2011	F
Nora O'Barr	Oct. 25, 1882	May 19, 1993	F
Giuseppe Mirabella	Sept. 6, 1901	Mar. 30, 2012	M
Betty Bookout	July 27, 1870	Feb. 17, 1981	F
Bertha Wallin	Jan. 13, 1874	Aug. 5, 1984	F
Thresa Emanuel	Oct. 14, 1877	May 6, 1988	F
Maria Corba	Aug. 15, 1878	Mar. 8, 1989	F
Kane Azakawa	Feb. 27, 1896	Sept. 19, 2006	F
Hermina Wahlin	Nov. 26, 1904	June 18, 2015	F
Lizzie Hart	Mar. 6, 1876	Sept. 25, 1986	F
Mary Bruneau	Mar. 29, 1878	Oct. 17, 1988	F
Carolyn Drew	Aug. 26, 1894	Mar. 16, 2005	F
Aime Avignon	Feb. 2, 1897	Aug. 23, 2007	M
Verna Helm	Aug. 17, 1900	Mar. 7, 2011	F
Charlotte Bauch	Oct. 12, 1900	May 2, 2011	F
Arno Wagner	June 4, 1894	Dec. 22, 2004	M
Bertha Cheney	Dec. 21, 1894	July 10, 2005	F
Rose Bell	Aug. 22, 1895	Mar. 11, 2006	F
Kama Ota	Feb. 10, 1904	Aug. 30, 2014	F
Johanna van Dommelen	Oct. 20, 1885	May 7, 1996	F
Kame Nagayama	Sept. 21, 1891	Apr. 9, 2002	F
Maria Pierson-Ledent	June 20, 1899	Jan. 6, 2010	F
Hazel Windsor	Nov. 14, 1902	June 2, 2013	F
Fui Onigahara	Dec. 13, 1894	June 30, 2005	F
Lillian Benson	Mar. 18, 1896	Oct. 1, 2006	F
Mary McGowan	Feb. 17, 1900	Sept. 2, 2010	F
Anna Lacour	July 5, 1900	Jan. 18, 2011	F
Mary Hurley	May 4, 1880	Nov. 16, 1990	F
Mary Norris	Feb. 29, 1892	Sept. 12, 2002	F
Bessie Higgins	Dec. 23, 1902	July 7, 2013	F
Blanche Marinier	Mar. 20, 1892	Sept. 30, 2002	F
Kamado Uehara	Sept. 15, 1901	Mar. 27, 2012	F
Maria Cristina Cappelli-Portieri	Dec. 8, 1900	June 18, 2011	F
Minnie King	Oct. 21, 1884	Apr. 30, 1995	F
Hatsuyo Otsuchi	Mar. 3, 1897	Sept. 10, 2007	F
Michael Desantis	May 26, 1899	Dec. 3, 2009	M
Annita Bonandi-Azzini	May 12, 1902	Nov. 19, 2012	F
Lena Sloat	May 21, 1884	Nov. 27, 1994	F
Elizabeth Middler	Oct. 12, 1889	Apr. 19, 2000	F
Julia Tharnish	June 6, 1897	Dec. 13, 2007	F
Catherine Lawrence	Dec. 8, 1902	June 16, 2013	F
Chiake Nakamura	Dec. 31, 1889	July 7, 2000	M
Domenica Buccini-Carducci	July 10, 1895	Jan. 15, 2006	F
Yuki Hasegawa	Feb. 28, 1896	Sept. 5, 2006	F
Anthone Phipps	Dec. 7, 1898	June 14, 2009	F
Vitalia Scodina	Feb. 14, 1901	Aug. 22, 2011	F
Felipa Gutierrez-Lopez	Apr. 11, 1900	Oct. 16, 2010	F
Florence Webb	June 13, 1900	Dec. 17, 2010	F
Juliette Baudouin	Feb. 19, 1883	Aug. 24, 1993	F
Edna DeMaris	Nov. 24, 1895	May 29, 2006	F
Nao Ikeda	Dec. 7, 1890	June 10, 2001	F
Olav Hovatn	Oct. 23, 1892	Apr. 26, 2003	M
Caroline Dott	Feb. 5, 1900	Aug. 8, 2010	F
Lily Barnes	Nov. 5, 1875	May 6, 1986	F
Katharine Davenport	Mar. 31, 1883	Sept. 29, 1993	F
Maria Broccolo-Malagisi	July 6, 1891	Jan. 4, 2002	F
Remedios Ultra-Lacruz	Aug. 23, 1896	Feb. 21, 2007	F
Doris Nash	Jan. 19, 1899	July 20, 2009	F
Calogera Nicolosi-Vacante	Dec. 4, 1903	June 4, 2014	F
Florence Brownell	Mar. 13, 1880	Sept. 10, 1990	F
Lily Phillips	Dec. 14, 1888	June 13, 1999	F
Amy Carpenter	Jan. 8, 1887	July 7, 1997	F
Rosa Martinez-Casais	May 3, 1900	Oct. 30, 2010	F
Anna Zimmerman	Dec. 12, 1896	June 9, 2007	F
Alzira Sanders	May 12, 1897	Nov. 7, 2007	F
Helen Stump	Aug. 25, 1899	Feb. 20, 2010	F
Alberta Bilodeau	June 5, 1903	Dec. 1, 2013	F
Maria Brandes	Aug. 11, 1902	Feb. 6, 2013	F
Vincenzo Izzillo	July 29, 1883	Jan. 23, 1994	M
Carrie Davis	Jan. 12, 1887	July 9, 1997	F
Mary Bailey	Dec. 17, 1902	June 13, 2013	F
Oto Michii	July 17, 1871	Jan. 10, 1982	F
Helene Cazes	Sept. 29, 1899	Mar. 25, 2010	F
Josie Hinds	Oct. 6, 1873	Mar. 30, 1984	F
Mary Willson	Oct. 11, 1888	Apr. 5, 1999	F
Anne Olsen	June 23, 1891	Dec. 16, 2001	F
Dora Hand	July 11, 1893	Jan. 2, 2004	F
Nellie Florence	Mar. 30, 1898	Sept. 21, 2008	F
Shizue Tsuji	Nov. 22, 1900	May 16, 2011	F
Yone Tsukiyama	Nov. 1, 1901	Apr. 24, 2012	F
Lorene Evans	Oct. 23, 1902	Apr. 16, 2013	F
Mary Ann Essery	July 14, 1875	Jan. 4, 1986	F
Nettie Lowe	June 18, 1883	Dec. 9, 1993	F
Marie-Rose Theriault	Sept. 8, 1889	Feb. 29, 2000	F
Alta Dilley	May 21, 1864	Nov. 10, 1974	F
Katie Sanderlin	May 18, 1886	Nov. 7, 1996	F
Lora Brown Blair	July 8, 1889	Dec. 28, 1999	F
Antonietta Rocca-Cerizza	Oct. 7, 1899	Mar. 29, 2010	F
Nellie Holmes	June 13, 1900	Dec. 3, 2010	F
Emma Prosser	Oct. 11, 1892	Apr. 1, 2003	F
Ingeborg Mestad	Dec. 15, 1899	June 5, 2010	F
Bernice Bach	Dec. 17, 1899	June 7, 2010	F
Petronella Ribbens	Feb. 2, 1873	July 22, 1983	F
Margaretha Eijken	Nov. 12, 1875	May 1, 1986	F
Maud Jones	Apr. 6, 1887	Sept. 23, 1997	F
Lora Trueblood	May 7, 1887	Oct. 24, 1997	M
Anna Monti-Arnaboldi	Oct. 19, 1897	Apr. 6, 2008	F
Denise Fétrot	Jan. 27, 1898	July 15, 2008	F
Mona Agnew	Dec. 29, 1899	June 17, 2010	F
Else Schneider	Aug. 7, 1900	Jan. 24, 2011	F
Nellie Renne	Oct. 26, 1867	Apr. 13, 1978	F
Eva Bloodsworth	Nov. 3, 1872	Apr. 21, 1983	F
Katherine Sloan	May 5, 1891	Oct. 21, 2001	F
Bessie Ritter	Oct. 1, 1894	Mar. 19, 2005	F
Maria Puyo-Goti	Oct. 30, 1903	Apr. 17, 2014	F
Effie Samuel	Nov. 25, 1876	May 12, 1987	F
Hanae Sugiyama	July 27, 1890	Jan. 11, 2001	F
Grazia-Giovanna Carbonaro-Pitrolo	Apr. 5, 1899	Sept. 20, 2009	F
Maria Radicati de Primeglio-Massa	July 28, 1900	Jan. 12, 2011	F
Rosina Carli	Apr. 23, 1901	Oct. 8, 2011	F
Laura Jobe	Jan. 5, 1875	June 21, 1985	F
Adella Peters	Feb. 6, 1895	July 23, 2005	F
Franziska Umrath	Sept. 5, 1885	Feb. 18, 1996	F
Ruth Leiber	Mar. 24, 1902	Sept. 6, 2012	F
Flore Beland	Sept. 6, 1872	Feb. 18, 1983	F
Martha Knoles	July 2, 1876	Dec. 14, 1986	F
Ellen Johannson	Jan. 23, 1887	July 6, 1997	F
Marthe Denis	Dec. 7, 1888	May 20, 1999	F
Zela Burstad	Oct. 7, 1893	Mar. 19, 2004	F
Amelia Schmidt	Sept. 7, 1875	Feb. 17, 1986	F
Joseph Athmann	Mar. 23, 1888	Sept. 2, 1998	M
Rin Fukaya	Jan. 19, 1890	June 30, 2000	F
Louise "Charlotte" Bilon	Aug. 15, 1896	Jan. 25, 2007	F
Mary Schiazza	Mar. 20, 1897	Aug. 29, 2007	F
Alina Morton	Nov. 10, 1878	Apr. 20, 1989	F
Aley Larue	Mar. 23, 1888	Aug. 31, 1998	F
Shozo Otani	Mar. 5, 1897	Aug. 13, 2007	M
Maria Sirianni-Mauro	Aug. 1, 1882	Jan. 7, 1993	F
Florence Beaumont	July 29, 1886	Jan. 4, 1997	F
Helen Luckett	July 7, 1896	Dec. 13, 2006	F
Dorothy Montgomery	July 25, 1899	Dec. 31, 2009	F
Elin Karlsson	Apr. 21, 1900	Sept. 27, 2010	F
Kathleen Grimwood	Aug. 19, 1901	Jan. 25, 2012	F
Augusta De Bin-Gottardi	Feb. 21, 1903	July 30, 2013	F
Melanie Dormois	July 8, 1887	Dec. 13, 1997	F
Gladys Anderson	June 28, 1902	Dec. 3, 2012	F
Lucy Murphy	May 27, 1894	Oct. 31, 2004	F
Stanley Lucas	Jan. 15, 1900	June 21, 2010	M
Susie Shaffer	Apr. 29, 1892	Oct. 2, 2002	F
Johanna Sell	Nov. 28, 1901	May 1, 2012	F
Salvatore Fiore	Sept. 10, 1888	Feb. 11, 1999	M
Marianna Misiewicz	Jan. 26, 1902	June 28, 2012	F
Martha Wood	Mar. 29, 1872	Aug. 29, 1982	F
Lillian Dahman	May 1, 1876	Oct. 1, 1986	F
Fannie Miller	Sept. 28, 1886	Feb. 28, 1997	F
Gertrude Shindel	July 29, 1897	Dec. 29, 2007	F
Shige Fukuhara	Mar. 28, 1903	Aug. 28, 2013	F
Anna Bruder	Sept. 23, 1871	Feb. 22, 1982	F
Martha Bailes	Nov. 1, 1881	Apr. 1, 1992	F
Ada Freeman	Dec. 28, 1885	May 28, 1996	F
Hilda Bonniwell	May 12, 1897	Oct. 11, 2007	F
Jeanette Pluim	Oct. 8, 1898	Mar. 9, 2009	F
Pia Paioncini-Conti	June 14, 1881	Nov. 12, 1991	F
Maria Volmer	June 8, 1890	Nov. 6, 2000	F
Emma Stark	Jan. 1, 1893	June 1, 2003	F
Johanne Rasmus	Oct. 25, 1896	Mar. 25, 2007	F
Marie Rouch	May 29, 1897	Oct. 27, 2007	F
Shinobu Kamimura	Feb. 6, 1901	July 7, 2011	F
Sara Van Grondelle-Blom	Dec. 6, 1892	May 4, 2003	F
Eleanor Thatcher	Sept. 19, 1897	Feb. 13, 2008	F
Juliette Merceron	Apr. 23, 1888	Sept. 16, 1998	F
Kino Aizawa	Aug. 16, 1893	Jan. 9, 2004	F
Louise Bontemps	June 13, 1897	Nov. 6, 2007	F
Marie Mougin	June 25, 1877	Nov. 17, 1987	F
Josie Bullington	Sept. 26, 1883	Feb. 18, 1994	F
Opal Neerman	Dec. 18, 1893	May 11, 2004	F
Lucille Meyer	Dec. 30, 1896	May 24, 2007	F
Susie Alston	July 6, 1898	Nov. 28, 2008	F
Elsie Rich	Aug. 6, 1901	Dec. 29, 2011	F
Helen Woods	Jan. 25, 1904	June 19, 2014	F
Catherine Wilson	Mar. 30, 1904	Aug. 22, 2014	F
Ellizabeth Page	July 22, 1884	Dec. 13, 1994	F
Anna Ringier-Kieser	Apr. 12, 1896	Sept. 3, 2006	F
Kayo Miyazaki	Sept. 17, 1897	Feb. 8, 2008	F
Violet Smith	Apr. 7, 1902	Aug. 29, 2012	F
Vera Price	Dec. 16, 1904	May 9, 2015	F
Rufus Clansy	Mar. 27, 1885	Aug. 17, 1995	M
Mabel Gilson	June 28, 1892	Nov. 18, 2002	F
Helene Heidbreder	May 19, 1897	Oct. 8, 2007	F
Maria Jantke	Oct. 18, 1902	Mar. 9, 2013	F
Gerada Hurenkamp	Jan. 5, 1870	May 25, 1980	F
Isabelle Hinton	Oct. 21, 1895	Mar. 11, 2006	F
Olga Mortrude	Sept. 6, 1896	Jan. 25, 2007	F
Antonia Pampaluna-Marconi	Feb. 15, 1898	July 4, 2008	F
Emma Joisten	June 21, 1898	Nov. 8, 2008	F
Ellen Green	July 19, 1878	Dec. 4, 1988	F
Maria Casteur	June 26, 1887	Nov. 11, 1997	F
Kamado Koja	Nov. 17, 1889	Apr. 3, 2000	F
Rosa Broz	Jan. 18, 1895	June 4, 2005	F
Dorothy Hodgson	July 23, 1897	Dec. 7, 2007	F
Mary Higley	Aug. 10, 1898	Dec. 25, 2008	F
Elisa Esnault	Dec. 10, 1870	Apr. 25, 1981	F
Eleonora Pruneti-Ceccherini	Oct. 7, 1880	Feb. 20, 1991	F
Edna McClure	Aug. 28, 1899	Jan. 11, 2010	F
Audrey Middleton	Nov. 30, 1903	Apr. 15, 2014	F
Geert Adrians-Boomgaard	Sept. 21, 1788	Feb. 3, 1899	M
Johanne Wilks	Feb. 8, 1893	June 23, 2003	F
Pearl Blain	Oct. 13, 1895	Feb. 25, 2006	F
Sarah Wilkins	Mar. 27, 1899	Aug. 8, 2009	F
Etta North	Sept. 25, 1882	Feb. 5, 1993	F
Alexandrine Renaud	Sept. 8, 1887	Jan. 18, 1998	F
Elizabeth Yensen	July 25, 1895	Dec. 4, 2005	F
Jean Teillet	Nov. 6, 1866	Mar. 17, 1977	M
Mary Grant	Nov. 22, 1891	Apr. 2, 2002	F
Ismene Baffard	Oct. 24, 1898	Mar. 4, 2009	F
Aki Iizuka	Sept. 11, 1900	Jan. 20, 2011	F
Anna Traxler	Dec. 12, 1892	Apr. 21, 2003	F
Else Hessberg	Dec. 5, 1892	Apr. 13, 2003	F
Elizabeth Meier	July 26, 1904	Dec. 2, 2014	F
Martha Sagendorph	Feb. 22, 1879	June 30, 1989	F
Maxie Aarons	May 27, 1893	Oct. 2, 2003	F
James 'Silas' Harris	Feb. 11, 1894	June 17, 2004	M
Jessie McArthur	Aug. 9, 1895	Dec. 14, 2005	F
Mary D'All-Parsons	Nov. 8, 1895	Mar. 15, 2006	F
Line Marmajou	Dec. 20, 1901	Apr. 25, 2012	F
Lillie Redwine	July 13, 1886	Nov. 16, 1996	F
Hamano Yokoyama	Sept. 12, 1887	Jan. 16, 1998	F
Pasquale Frasconi	Nov. 12, 1893	Mar. 16, 2004	M
Salome Korn	Dec. 12, 1898	Apr. 16, 2009	F
Winifred Warhurst	Oct. 22, 1903	Feb. 24, 2014	F
Mary Morrissey	Dec. 4, 1904	Apr. 8, 2015	F
Ida Ereon	Feb. 18, 1879	June 22, 1989	F
Lillian Moore	Aug. 17, 1889	Dec. 19, 1999	F
Jasper 'Jack' Britt Bennett	Jan. 3, 1893	May 7, 2003	M
Ella Rentel	May 19, 1852	Sept. 19, 1962	F
Charlie Phillips	May 5, 1870	Sept. 5, 1980	M
Annie Wingate	July 17, 1877	Nov. 17, 1987	F
Evelyn Norris	Oct. 8, 1882	Feb. 8, 1993	F
Julia Filasky	Oct. 6, 1893	Feb. 6, 2004	F
Willemina Everdina Hol	Feb. 3, 1898	June 5, 2008	F
Lina von Veh	Feb. 17, 1898	June 19, 2008	F
Lena Markham	Oct. 25, 1888	Feb. 24, 1999	F
Mollie Beard	May 4, 1893	Sept. 3, 2003	F
Vonnie Looney	May 4, 1893	Sept. 3, 2003	F
Emma Colyer	Apr. 3, 1863	Aug. 2, 1973	F
Maude Scott	Nov. 26, 1893	Mar. 26, 2004	F
Florence Johnson	July 18, 1897	Nov. 16, 2007	F
Ethel Densley	June 3, 1902	Oct. 2, 2012	F
Hanna Eriksson	Feb. 26, 1891	June 26, 2001	F
N. Addie Rudolph	Sept. 25, 1890	Jan. 22, 2001	F
Vera Schmitt	Dec. 28, 1903	Apr. 26, 2014	F
Asa Yashiro	Aug. 8, 1888	Dec. 4, 1998	F
Leolyn Semeyn	Sept. 11, 1895	Jan. 7, 2006	F
Margaret Stamper	Apr. 5, 1891	July 31, 2001	F
Alice Empleton	Sept. 13, 1870	Jan. 7, 1981	F
Jewell Herzog	Jan. 15, 1894	May 10, 2004	F
Yoshigiku Ito	Aug. 3, 1856	Nov. 26, 1966	F
Carrie Cook	Feb. 5, 1876	May 31, 1986	F
Florence Potts	Nov. 8, 1881	Mar. 2, 1992	F
Maria Rodriguez-Matias	Aug. 8, 1886	Dec. 1, 1996	F
Arthur Warmington	Sept. 18, 1895	Jan. 11, 2006	M
Valda Golling	Feb. 5, 1896	May 31, 2006	F
Francisca Villan-Perez	Sept. 17, 1902	Jan. 10, 2013	F
Ralph Tarrant	July 7, 1903	Oct. 30, 2013	M
Alfredo Raneri	Dec. 8, 1891	Apr. 1, 2002	M
Fay Smeltzer	Feb. 4, 1894	May 28, 2004	F
Christine Jodoin	Nov. 17, 1894	Mar. 11, 2005	F
Countess Carlotta Ollino-Bembo	Aug. 10, 1887	Dec. 1, 1997	F
Anna Boulet	June 28, 1889	Oct. 19, 1999	F
Mary Harlan	Jan. 27, 1872	May 19, 1982	F
Ethel Rawles	Apr. 15, 1885	Aug. 5, 1995	F
Anna Hagman	Dec. 27, 1895	Apr. 18, 2006	F
Charlotte Pike	Aug. 1, 1885	Nov. 20, 1995	F
Hermina Dunz	Feb. 24, 1898	June 14, 2008	F
Bertha Webber	Oct. 24, 1874	Feb. 11, 1985	F
Theresa Prem	Feb. 19, 1885	June 9, 1995	F
Jennie Fanshier	Jan. 26, 1900	May 16, 2010	F
Cornelis Geurtz	May 4, 1902	Aug. 21, 2012	M
Berthe Mourey	Nov. 21, 1902	Mar. 10, 2013	F
Annie Keaton	Nov. 6, 1875	Feb. 22, 1986	F
Marthe Bellecour	Apr. 18, 1883	Aug. 4, 1993	F
Edith Freehling	Sept. 12, 1883	Dec. 29, 1993	F
Laura Spyker	Sept. 2, 1885	Dec. 19, 1995	F
Ursula Sawers	Oct. 12, 1902	Jan. 28, 2013	F
Jessica Swift	Sept. 17, 1871	Jan. 2, 1982	F
Milda Ellis	Mar. 10, 1884	June 25, 1994	F
Marion Tapley	Aug. 18, 1889	Dec. 3, 1999	F
Andrei Kuznetsoff	Oct. 17, 1873	Jan. 31, 1984	M
Julia Dougherty	Aug. 20, 1893	Dec. 4, 2003	F
Velgjer Svien	Oct. 10, 1842	Jan. 23, 1953	F
Anna Mueller	Aug. 27, 1885	Dec. 10, 1995	F
Audrey Stratton	Feb. 18, 1900	June 3, 2010	F
Maria De Jaeger	Jan. 15, 1901	Apr. 30, 2011	F
Martha Buford	Oct. 16, 1886	Jan. 28, 1997	F
Dai Uesada	Sept. 27, 1890	Jan. 9, 2001	F
Muriel Green	Nov. 26, 1904	Mar. 10, 2015	F
Sylvester Melvin	Nov. 29, 1851	Mar. 12, 1962	M
Frances McCord	June 14, 1876	Sept. 25, 1986	F
Willie Gray Watkins	May 17, 1898	Aug. 28, 2008	F
Irene Coffin	Nov. 18, 1888	Feb. 28, 1999	F
Mildred Pillig	June 17, 1893	Sept. 27, 2003	F
Elisabeth Vuillemot	Sept. 23, 1895	Jan. 3, 2006	F
Kristine Brown	Sept. 8, 1897	Dec. 19, 2007	F
Nell Meadows	Feb. 17, 1899	May 30, 2009	F
Liduina Dalri-Gerosa	Sept. 15, 1892	Dec. 25, 2002	F
Jeannie Pattison	May 31, 1901	Sept. 9, 2011	F
May Nutt	Oct. 21, 1876	Jan. 29, 1987	F
Carrie Walker	Sept. 30, 1900	Jan. 8, 2011	F
Emma Godfrey	Apr. 1, 1887	July 9, 1997	F
Takano Akita	Feb. 10, 1894	May 19, 2004	F
Maggie Dandy	Feb. 23, 1894	June 1, 2004	F
Mary Viola Shores	Aug. 24, 1895	Dec. 1, 2005	F
Tsuru Kamori	Jan. 30, 1901	May 8, 2011	F
Dora Decker	May 26, 1883	Aug. 31, 1993	F
Agnes Steenstrup	Nov. 24, 1903	Mar. 1, 2014	F
Mary Lundahl	Dec. 20, 1878	Mar. 26, 1989	F
Audrey Phillips	June 16, 1887	Sept. 20, 1997	F
Carolina Capello-Scavino	June 12, 1895	Sept. 16, 2005	F
Margaret Dooling	July 11, 1896	Oct. 15, 2006	F
Louis de Cazenave	Oct. 16, 1897	Jan. 20, 2008	M
Lazare Ponticelli	Dec. 7, 1897	Mar. 12, 2008	M
Clarice Johnson	May 5, 1899	Aug. 9, 2009	F
Emma Strause	Dec. 22, 1902	Mar. 28, 2013	F
Clarice Pearson	Dec. 17, 1898	Mar. 22, 2009	F
Elisa Vercellino-Pape	Sept. 11, 1903	Dec. 15, 2013	F
Mary Ellen Geaney	Jan. 2, 1886	Apr. 5, 1996	F
Sue Morino	Mar. 18, 1898	June 20, 2008	F
Ann Pouder	Apr. 8, 1807	July 10, 1917	F
Anna Gattuso	July 24, 1888	Oct. 25, 1998	F
Harvey Hite	Nov. 15, 1897	Feb. 16, 2008	M
Elspeth Wood	Feb. 18, 1899	May 22, 2009	F
Margaret Cousins	Feb. 27, 1899	May 31, 2009	F
Bessie Heller	July 30, 1882	Oct. 30, 1992	F
Borghild Nilsen	Dec. 2, 1893	Mar. 3, 2004	F
Irene Huddle	Oct. 12, 1900	Jan. 12, 2011	F
Marcella Osgood	Dec. 18, 1882	Mar. 18, 1993	F
Maria Bazzani-Zatti	Feb. 20, 1889	May 21, 1999	F
Catharina Ververs	Oct. 27, 1888	Jan. 24, 1999	F
Alice Herz-Sommer	Nov. 26, 1903	Feb. 23, 2014	F
Elisa Cubells	Aug. 20, 1885	Nov. 16, 1995	F
Marie-Ange Bernard	Nov. 2, 1894	Jan. 29, 2005	F
Maryetta Metcalf	Aug. 16, 1882	Nov. 11, 1992	F
Takeno Sakata	Dec. 28, 1901	Mar. 24, 2012	F
Annette Faron	Feb. 15, 1869	May 12, 1979	F
Lucia Ceravola-DiDonna	Oct. 17, 1880	Jan. 10, 1991	F
Abbie Crawford Milton	Feb. 6, 1881	May 2, 1991	F
Lillie B. Taylor	Aug. 5, 1897	Oct. 29, 2007	F
Fannie Ellis	May 1, 1892	July 24, 2002	F
Kinu Onishi	Dec. 15, 1893	Mar. 8, 2004	F
Rosa Alma Evans	June 24, 1894	Sept. 16, 2004	F
Fusa Sugita	Feb. 23, 1897	May 18, 2007	F
Adele D'Amico Peluso	June 10, 1897	Sept. 2, 2007	F
John Campbell Ross	Mar. 11, 1899	June 3, 2009	M
Madeleine Savoie	Nov. 1, 1899	Jan. 24, 2010	F
Madeleine Iba-Zizen	Feb. 13, 1903	May 7, 2013	F
Jessie Williams	Nov. 7, 1869	Jan. 28, 1980	F
Ida Williams	July 1, 1875	Sept. 21, 1985	F
Gertrude Gilham	July 14, 1886	Oct. 3, 1996	F
Enrichetta Piazza-Bonalumi	July 24, 1893	Oct. 13, 2003	F
Lucia Rangone-Casalegno	Jan. 15, 1898	Apr. 5, 2008	F
Abeline Spiehs	Sept. 4, 1898	Nov. 24, 2008	F
Rose McCloskey	Oct. 25, 1898	Jan. 14, 2009	F
Suga Machida	Mar. 28, 1899	June 17, 2009	F
Emily Tremonti	Dec. 6, 1904	Feb. 25, 2015	F
Joseph Hepworth	Sept. 28, 1867	Dec. 17, 1977	M
Sadie King	Jan. 31, 1874	Apr. 20, 1984	F
Anna Rice	Dec. 15, 1891	Mar. 5, 2002	F
Giulia Mordini	Aug. 17, 1892	Nov. 5, 2002	F
Angeline Barrette	Dec. 10, 1896	Feb. 28, 2007	F
Hulda Carlsson	Feb. 2, 1898	Apr. 22, 2008	F
Anna Poirier	Nov. 10, 1885	Jan. 28, 1996	F
Ruth Keene	Sept. 13, 1891	Dec. 1, 2001	F
Ann Lindholm	Jan. 30, 1892	Apr. 19, 2002	F
Kana Myazato	Sept. 27, 1892	Dec. 15, 2002	F
Louis Marion	Oct. 10, 1893	Dec. 28, 2003	M
Mitsu Nakano	Sept. 13, 1893	Nov. 30, 2003	F
Shizu Shizuno	Jan. 25, 1897	Apr. 13, 2007	F
Mae Schrock	May 1, 1904	July 18, 2014	F
Minnie Livingston	Aug. 8, 1878	Oct. 24, 1988	F
Giovanna Lizzio-D'Angelo	Nov. 19, 1888	Feb. 4, 1999	F
Irene Crook	Aug. 30, 1892	Nov. 15, 2002	F
Florence May Himes	Sept. 22, 1895	Dec. 8, 2005	F
Ingemund Peterson	June 6, 1894	Aug. 21, 2004	M
Pearl Roberts	Nov. 7, 1886	Jan. 21, 1997	F
Marie Vigne-Ben Cimon	Sept. 23, 1894	Dec. 7, 2004	F
Lilias Williams	Nov. 30, 1868	Feb. 12, 1979	F
Gertrude German	Oct. 5, 1885	Dec. 18, 1995	F
Bess Davis	Sept. 3, 1887	Nov. 16, 1997	F
Mutsu Nomoto	Oct. 7, 1893	Dec. 20, 2003	F
Kiku Ohkuma	Nov. 18, 1895	Jan. 31, 2006	F
John Mauch	Dec. 24, 1888	Mar. 7, 1999	M
Matsue Mitsuki	Feb. 10, 1897	Apr. 24, 2007	F
Blanche Coward	Dec. 17, 1901	Feb. 28, 2012	F
Helene Pratte-Blake	June 23, 1902	Sept. 4, 2012	F
Ferdeline Vergelas-Tamarin	June 1, 1903	Aug. 13, 2013	F
Nellie Collins	Aug. 16, 1904	Oct. 28, 2014	F
Takatoshi Odate	May 4, 1887	July 15, 1997	M
Filomena Lembo-Turchi	Sept. 25, 1903	Dec. 6, 2013	F
Nabe Kade	Oct. 11, 1903	Dec. 21, 2013	F
Flora Vignoli Martinelli	Nov. 28, 1904	Feb. 7, 2015	F
Elsa Tilkanen	Sept. 26, 1896	Dec. 5, 2006	F
Marie-Therese Girardeau	Apr. 15, 1904	June 24, 2014	F
Lilllie Cote	May 16, 1878	July 24, 1988	F
Karen Svisdal	Dec. 16, 1889	Feb. 23, 2000	F
Kou Inabayashi	Dec. 20, 1898	Feb. 27, 2009	F
Nelly Burnett	Feb. 5, 1877	Apr. 14, 1987	F
Yoshi Kikuchi	Mar. 28, 1896	June 4, 2006	F
Suwa Kondou	Nov. 15, 1897	Jan. 22, 2008	F
Florence Anderson	Jan. 11, 1903	Mar. 20, 2013	F
Mary Snyder	Feb. 6, 1870	Apr. 13, 1980	F
Clara Kirchner	Oct. 3, 1884	Dec. 9, 1994	F
Josephine Fouesnel	Oct. 9, 1900	Dec. 15, 2010	F
Giuseppina Danesin-Turri	June 24, 1901	Aug. 30, 2011	F
Mary Ann Cragie	Oct. 12, 1862	Dec. 17, 1972	F
Marie Grosclaude	Oct. 15, 1897	Dec. 20, 2007	F
Lela Powers	Nov. 15, 1894	Jan. 19, 2005	F
Inamae Robey	Nov. 5, 1901	Jan. 9, 2012	F
Paul Veit	Jan. 15, 1903	Mar. 21, 2013	M
Ruth Reeve	Sept. 21, 1903	Nov. 25, 2013	F
Ida Alligier	Sept. 27, 1879	Nov. 30, 1989	F
Mary Strother	Aug. 29, 1886	Nov. 1, 1996	F
Worther Hamilton	Sept. 9, 1888	Nov. 12, 1998	F
Delfino Borroni	Aug. 23, 1898	Oct. 26, 2008	M
Antonia Plaat-Kolenbrander	Jan. 6, 1898	Mar. 9, 2008	F
Claude Choules	Mar. 3, 1901	May 5, 2011	M
Delpha Johnson	May 21, 1898	July 22, 2008	F
Mary Sloan	June 11, 1898	Aug. 12, 2008	F
Reg Dean	Nov. 4, 1902	Jan. 5, 2013	M
Josephine Jeanne Faure-Geors	Jan. 30, 1899	Apr. 1, 2009	F
Vera Rostron	Dec. 24, 1904	Feb. 23, 2015	F
Aurora Lombán-Ares	Apr. 26, 1897	June 25, 2007	F
Anna Mae Pendley	Feb. 18, 1899	Apr. 19, 2009	F
Lois Jones	Feb. 7, 1897	Apr. 7, 2007	F
Marie-Madeleine Hellio	Nov. 7, 1898	Jan. 5, 2009	F
Minnie Smith	Jan. 5, 1898	Mar. 3, 2008	F
Maxine Ashinger	Aug. 3, 1876	Sept. 29, 1986	F
Margaret Richey	Feb. 12, 1877	Apr. 10, 1987	F
Ersilade de Costanzo	Aug. 8, 1885	Oct. 4, 1995	F
Rose Bicknell	July 13, 1903	Sept. 8, 2013	F
Marthe Teyssier	Feb. 13, 1904	Apr. 11, 2014	F
Jeanne Martin	Sept. 13, 1904	Nov. 9, 2014	F
Maria Schmitz	Aug. 27, 1886	Oct. 22, 1996	F
Jozefa Karczewska	Nov. 23, 1902	Jan. 18, 2013	F
Henry Hannah	Mar. 13, 1868	May 7, 1978	M
Kristianna Ullaland	Dec. 2, 1878	Jan. 26, 1989	F
Laura Carrier	Jan. 14, 1882	Mar. 9, 1992	F
Ethel Maunder	Dec. 18, 1883	Feb. 11, 1994	F
Ethel Booth	Dec. 25, 1890	Feb. 18, 2001	F
Kazuichi Shono	July 4, 1891	Aug. 28, 2001	M
Elvira Campagnoli	Jan. 1, 1902	Feb. 25, 2012	F
Mary Camerlengo	Nov. 26, 1902	Jan. 20, 2013	F
Masa Katagiri	Jan. 26, 1903	Mar. 22, 2013	F
Wilhelm Schorner	Feb. 3, 1889	Mar. 29, 1999	M
Concetta Ramundo-Urso	Dec. 8, 1889	Jan. 31, 2000	F
Lenna Currie	Mar. 30, 1890	May 23, 2000	F
Olive Leithauser	Sept. 20, 1891	Nov. 13, 2001	F
Kohachi Shigetaka	May 10, 1895	July 3, 2005	M
Marie-Louise Antelme	Dec. 28, 1881	Feb. 19, 1992	F
Adella Freo	Nov. 5, 1900	Dec. 28, 2010	F
Natsu Kumagawa	Aug. 9, 1895	Sept. 30, 2005	F
Blanche Nelson	Feb. 22, 1898	Apr. 14, 2008	F
Mary Annand	Sept. 7, 1886	Oct. 28, 1996	F
Beatrice Webley	Nov. 12, 1888	Jan. 2, 1999	F
Anna Maria Zanchi	Nov. 19, 1891	Jan. 9, 2002	F
Veronique Louis-Sydney	June 23, 1900	Aug. 13, 2010	F
Emilienne Bain	Mar. 2, 1902	Apr. 22, 2012	F
Jozefa Stanislawa Szyda	Mar. 11, 1903	May 1, 2013	F
Minnie Satchell	June 12, 1885	Aug. 1, 1995	F
Edith Jones	June 30, 1893	Aug. 19, 2003	F
B. Ethel Darby	Jan. 6, 1898	Feb. 25, 2008	F
Angela Sottili-Feroldi	Feb. 21, 1898	Apr. 11, 2008	F
Thea Breckerbaum	Oct. 6, 1902	Nov. 25, 2012	F
Ursula-Lina Burkhardt	Sept. 24, 1900	Nov. 13, 2010	F
Ida Smith	Nov. 15, 1881	Jan. 3, 1992	F
Clara Sather	Mar. 20, 1883	May 8, 1993	F
Ida Baroncini-Spada	May 28, 1888	July 16, 1998	F
Benjamin Franklin Anglin	May 27, 1897	July 15, 2007	M
Leonora Quartararo-Onorato	Sept. 27, 1897	Nov. 15, 2007	F
Charlessa Wiggins	Feb. 9, 1898	Mar. 29, 2008	F
Tomasa Mendez-Rico	June 2, 1899	July 21, 2009	F
Tamer Lee (Brooks) Owens	Feb. 15, 1902	Apr. 4, 2012	F
Chieko Miyazaki	July 27, 1903	Sept. 13, 2013	F
Marie Châtelier	Mar. 23, 1901	May 9, 2011	F
Addie Bess	Apr. 17, 1870	June 2, 1980	F
Gertrude Phillipson	Mar. 22, 1878	May 7, 1988	F
Geertje Roelinga	June 29, 1887	Aug. 14, 1997	F
Yasue Mizuno	Dec. 7, 1903	Jan. 22, 2014	F
Reuel Millar	Mar. 1, 1897	Apr. 15, 2007	M
Irene Nadeau	Apr. 25, 1897	June 9, 2007	F
Marie-Louise Renier	Nov. 21, 1898	Jan. 5, 2009	F
Anne-Marie Lissilour	Aug. 1, 1900	Sept. 14, 2010	F
Laura Rollock	Nov. 16, 1878	Dec. 29, 1988	F
Marie-Thérèse Cau	Jan. 9, 1884	Feb. 21, 1994	F
Florence Knox	Aug. 24, 1893	Oct. 6, 2003	F
Caroline May	Sept. 4, 1880	Oct. 16, 1990	F
Nouria Hutin	July 12, 1884	Aug. 23, 1994	F
Isacia Diez Mariscal	Apr. 21, 1895	June 2, 2005	F
Marianna Smolarczyk	Feb. 16, 1897	Mar. 30, 2007	F
Gertrude Lewis	Dec. 19, 1897	Jan. 30, 2008	F
Norma McMenamin	Apr. 11, 1902	May 23, 2012	F
Frederika Van Asselt	Nov. 16, 1874	Dec. 27, 1984	F
Fernande Revel	Sept. 2, 1898	Oct. 12, 2008	F
Ruth Galmon	Mar. 30, 1901	May 9, 2011	F
Marcelle Fatou	Mar. 27, 1904	May 6, 2014	F
Jeanne Pirenne-Lempereur	Apr. 8, 1904	May 18, 2014	F
Ada Sharp	Apr. 6, 1861	May 15, 1971	F
George Callahan	Oct. 6, 1876	Nov. 14, 1986	M
Frances Spickard	Apr. 5, 1880	May 14, 1990	F
Katherine Sartori	Dec. 18, 1881	Jan. 26, 1992	F
Mabel Wickens	Mar. 15, 1884	Apr. 23, 1994	F
Mabel Dehay	Aug. 22, 1884	Sept. 30, 1994	F
(Ruth) Anna Farmer	Sept. 30, 1891	Nov. 8, 2001	F
Catterina Ghigliazza-Roberto	Nov. 28, 1891	Jan. 6, 2002	F
Harriet Holm	Nov. 13, 1893	Dec. 22, 2003	F
Tullia Pesce	Feb. 23, 1895	Apr. 3, 2005	F
Ruth Emblow	Feb. 6, 1898	Mar. 16, 2008	F
Julia Cheney	Dec. 25, 1876	Feb. 1, 1987	F
Nancy Spicer	Jan. 15, 1895	Feb. 22, 2005	F
Jannetta Conway	Nov. 6, 1897	Dec. 14, 2007	F
Agar Lupelli Tamburri	Oct. 20, 1901	Nov. 27, 2011	F
Masae Okaguchi	Aug. 1, 1904	Sept. 8, 2014	F
Agnes Tittel	Jan. 26, 1890	Mar. 3, 2000	F
Margaret Bly	June 28, 1894	Aug. 4, 2004	F
Perfecta Luera	June 16, 1895	July 23, 2005	F
Giovanna Meyer-Zettel	Dec. 6, 1896	Jan. 12, 2007	F
Alexina Calvert	Aug. 13, 1898	Sept. 19, 2008	F
Salvatorica Pitzolu	Dec. 10, 1901	Jan. 16, 2012	F
Wilhelmine Gnueg	Mar. 12, 1894	Apr. 17, 2004	F
Emma Welz	June 16, 1884	July 21, 1994	F
Mabel Hampshire	Sept. 14, 1885	Oct. 19, 1995	F
Ella May Stumpe	July 12, 1895	Aug. 16, 2005	F
Pearl Wolcott	July 13, 1875	Aug. 16, 1985	F
Giuseppa Spolitu-Sanna	Sept. 12, 1883	Oct. 16, 1993	F
Maude Williams	Oct. 23, 1883	Nov. 26, 1993	F
Marie Bouvier	Nov. 26, 1883	Dec. 30, 1993	F
Agnes Fair	Feb. 10, 1858	Mar. 14, 1968	F
Helen Czechowicz	Jan. 1, 1896	Feb. 3, 2006	F
Ann Flower	July 8, 1885	Aug. 9, 1995	F
Marie De Ruyver	Feb. 10, 1889	Mar. 14, 1999	F
Nettie Luster	Feb. 28, 1890	Mar. 31, 2000	F
Marthe Ardouin-Schmid	July 12, 1893	Aug. 13, 2003	F
Reine Goix	Feb. 27, 1904	Mar. 31, 2014	F
Mary Hammond	Oct. 19, 1871	Nov. 19, 1981	F
Margaret Jones	Oct. 25, 1885	Nov. 25, 1995	F
Marion Davidson	Feb. 2, 1902	Mar. 4, 2012	F
William Fullingim	July 7, 1855	Aug. 6, 1965	M
Ethel Nickens	Feb. 29, 1888	Mar. 30, 1998	F
Donata Di Biase-Breggia	Dec. 29, 1891	Jan. 28, 2002	F
Carlo Orelli	Dec. 23, 1894	Jan. 22, 2005	M
Maria-Lucia Ugual-Pistrelli	Apr. 3, 1898	May 3, 2008	F
Momu Okuma	Jan. 12, 1874	Feb. 10, 1984	F
Mary O'Sullivan	Mar. 14, 1883	Apr. 12, 1993	F
Sophie Dernoncourt	May 9, 1884	June 7, 1994	F
Amy Pearce	May 22, 1889	June 20, 1999	F
Jeanne Samson	Nov. 5, 1890	Dec. 4, 2000	F
Blanche Chevrier	Feb. 20, 1898	Mar. 20, 2008	F
Iride Fontanesi-Reni	June 2, 1903	July 1, 2013	F
Eleze Waesche	Feb. 9, 1867	Mar. 9, 1977	F
Chester Pushie	June 24, 1884	July 22, 1994	M
Ruth Andreasen	Feb. 8, 1903	Mar. 8, 2013	F
Adeline Soboul	Feb. 8, 1890	Mar. 6, 2000	F
Franziska Maier	Apr. 23, 1898	May 20, 2008	F
Eva Grafunder	June 17, 1903	July 14, 2013	F
Anonymous	Nov. 23, 1886	Dec. 19, 1996	U
Julianna Garbacz	June 22, 1900	July 18, 2010	F
Mable Mae Kelling	Nov. 4, 1900	Nov. 30, 2010	F
Frank Buckles	Feb. 1, 1901	Feb. 27, 2011	M
Alexandrine Bourrée	June 5, 1904	July 1, 2014	F
Ioanna Lambropoulos	May 8, 1884	June 2, 1994	F
Anna Silverdahl	Apr. 30, 1891	May 24, 2001	F
Wilhelmina Hoorn	Nov. 6, 1903	Nov. 30, 2013	F
Amanda Ricker	Dec. 30, 1862	Jan. 22, 1973	F
Cassie Crittenden	Sept. 10, 1890	Oct. 3, 2000	F
Bertha Knezacek	Dec. 5, 1890	Dec. 28, 2000	F
Freda Bleich	Nov. 28, 1894	Dec. 21, 2004	F
Eleanor Grego	Jan. 25, 1899	Feb. 17, 2009	F
Genevieve Huet	Jan. 29, 1902	Feb. 21, 2012	F
Mary Horton	Feb. 4, 1879	Feb. 26, 1989	F
Winnifred Rooker	Jan. 28, 1888	Feb. 18, 1998	F
Lena Rittenhouse	Mar. 10, 1889	Mar. 30, 1999	F
Elda Cattoni-Redaelli	July 20, 1901	Aug. 9, 2011	F
Kathleen Russell	Dec. 21, 1903	Jan. 10, 2014	F
Grace Spooner	July 5, 1872	July 24, 1982	F
Mary Macdonald	Dec. 29, 1899	Jan. 17, 2010	F
Loretta Olsen	Sept. 6, 1902	Sept. 25, 2012	F
Joseph Saint-Amour	Feb. 26, 1852	Mar. 16, 1962	M
Mabel Magner	May 30, 1880	June 17, 1990	F
[truncated: 70 more rows]
